# Supplementary material for: Targeting bivalency de-represses Indian Hedgehog and inhibits self-renewal of colorectal cancer-initiating cells
Source: Nat Commun. 2019 Mar 29;10:1436. doi: 10.1038/s41467-019-09309-4 (PMC6441108; doi:10.1038/s41467-019-09309-4)
Supplement: Supplementary file 4 — Supplementary Data 1 [file 41467_2019_9309_MOESM4_ESM.xlsx]

## Sheet: List genes upregulated
Supplementary Data 1 - RNA-seq gene list of significantly upregulated genes following UNC1999 treatment.
	gene_id	sample_1	sample_2	status	UNC1999	DMSO	log2_fold_change	test_stat	p_value	q_value	significant	Gene name
44897	XLOC_044897	UNC1999	DMSO	OK	20.3137	3.08558	-2.71884	-6.20959	0.0012	0.0392727	yes	HSPB1P1
4338	XLOC_004338	UNC1999	DMSO	OK	5.28906	1.00774	-2.39189	-3.47746	0.001	0.0358804	yes	HIST3H2A
23295	XLOC_023295	UNC1999	DMSO	OK	1.41241	0.283376	-2.31737	-2.80148	0.0002	0.0135849	yes	KCNF1
21073	XLOC_021073	UNC1999	DMSO	OK	5.54314	1.14087	-2.28057	-3.16421	5e-05	0.00519231	yes	C19orf59,CTD-3214H19.16,TRAPPC5
7791	XLOC_007791	UNC1999	DMSO	OK	5.26722	1.20531	-2.12764	-3.31001	5e-05	0.00519231	yes	CDHR5
22208	XLOC_022208	UNC1999	DMSO	OK	0.955211	0.219278	-2.12306	-2.24893	0.00095	0.0352577	yes	PLIN4
45418	XLOC_045418	UNC1999	DMSO	OK	8.26179	1.8986	-2.12152	-4.11627	5e-05	0.00519231	yes	AGPAT2
16818	XLOC_016818	UNC1999	DMSO	OK	11.1293	2.57135	-2.11377	-3.98326	5e-05	0.00519231	yes	PRSS33
40780	XLOC_040780	UNC1999	DMSO	OK	150.549	36.5843	-2.04094	-4.52231	5e-05	0.00519231	yes	CLDN3
15858	XLOC_015858	UNC1999	DMSO	OK	27.1611	7.00853	-1.95436	-2.41208	0.00175	0.0493473	yes	LA16c-390E6.5
42364	XLOC_042364	UNC1999	DMSO	OK	0.920747	0.244139	-1.9151	-2.44092	0.0003	0.0183051	yes	MAPK15
40803	XLOC_040803	UNC1999	DMSO	OK	3.79292	1.04177	-1.86427	-2.78772	0.0001	0.00864	yes	AC005077.14
28	XLOC_000028	UNC1999	DMSO	OK	18.2817	5.06123	-1.85284	-3.46574	5e-05	0.00519231	yes	ISG15
45314	XLOC_045314	UNC1999	DMSO	OK	11.3404	3.17745	-1.83553	-3.15007	5e-05	0.00519231	yes	ZDHHC12
20953	XLOC_020953	UNC1999	DMSO	OK	2.4566	0.691446	-1.82897	-2.93624	5e-05	0.00519231	yes	REEP6
20942	XLOC_020942	UNC1999	DMSO	OK	3.97552	1.13366	-1.81016	-2.86451	5e-05	0.00519231	yes	ATP5D
14688	XLOC_014688	UNC1999	DMSO	OK	89.8549	25.6589	-1.80814	-3.99333	5e-05	0.00519231	yes	RPLP1
27141	XLOC_027141	UNC1999	DMSO	OK	3.44715	0.985405	-1.80662	-2.55171	0.00035	0.02	yes	ABHD16B
26438	XLOC_026438	UNC1999	DMSO	OK	52.1289	15.0044	-1.7967	-3.5961	5e-05	0.00519231	yes	CHPF
13591	XLOC_013591	UNC1999	DMSO	OK	682.229	197.124	-1.79116	-7.22814	5e-05	0.00519231	yes	RN7SL2
43736	XLOC_043736	UNC1999	DMSO	OK	9.1059	2.64409	-1.78403	-3.13874	0.00145	0.0439888	yes	RP11-104G3.2
5489	XLOC_005489	UNC1999	DMSO	OK	4.79834	1.39397	-1.78333	-1.87919	0.00155	0.0454891	yes	PRAP1,ZNF511
21051	XLOC_021051	UNC1999	DMSO	OK	2.92673	0.851028	-1.78201	-2.65207	5e-05	0.00519231	yes	ALKBH7
42353	XLOC_042353	UNC1999	DMSO	OK	2.39177	0.704974	-1.76244	-3.1945	5e-05	0.00519231	yes	RHPN1
43427	XLOC_043427	UNC1999	DMSO	OK	8.51095	2.53503	-1.74732	-3.29397	5e-05	0.00519231	yes	PLEC
40080	XLOC_040080	UNC1999	DMSO	OK	11.014	3.29644	-1.74035	-2.99496	5e-05	0.00519231	yes	TRBC2
24772	XLOC_024772	UNC1999	DMSO	OK	3.48552	1.0436	-1.73981	-2.39218	0.0003	0.0183051	yes	CCL20
15839	XLOC_015839	UNC1999	DMSO	OK	1.7896	0.537618	-1.73498	-2.24117	0.0003	0.0183051	yes	MSLN
6417	XLOC_006417	UNC1999	DMSO	OK	4.5479	1.40079	-1.69896	-2.70188	5e-05	0.00519231	yes	FUOM
19945	XLOC_019945	UNC1999	DMSO	OK	11.0108	3.40851	-1.69171	-3.69368	5e-05	0.00519231	yes	FASN
1332	XLOC_001332	UNC1999	DMSO	OK	1.06943	0.331196	-1.69109	-2.45077	0.0001	0.00864	yes	ADAMTSL4
8516	XLOC_008516	UNC1999	DMSO	OK	2.16792	0.674521	-1.68437	-2.29119	0.00075	0.0307985	yes	NUDT8
7833	XLOC_007833	UNC1999	DMSO	OK	30.9858	9.76407	-1.66605	-3.43642	5e-05	0.00519231	yes	PHLDA2
20534	XLOC_020534	UNC1999	DMSO	OK	2.92225	0.92304	-1.66261	-2.32955	0.00085	0.0333818	yes	RP11-815J4.7
31031	XLOC_031031	UNC1999	DMSO	OK	1.80074	0.580376	-1.63353	-2.49574	0.00025	0.0156977	yes	TLR9,TWF2
7797	XLOC_007797	UNC1999	DMSO	OK	3.64024	1.17733	-1.62852	-2.91883	5e-05	0.00519231	yes	SLC25A22
8447	XLOC_008447	UNC1999	DMSO	OK	5.80571	1.88392	-1.62373	-2.35378	0.0004	0.0214925	yes	ZNHIT2
40081	XLOC_040081	UNC1999	DMSO	OK	0.921914	0.300774	-1.61595	-2.5612	5e-05	0.00519231	yes	EPHB6
20945	XLOC_020945	UNC1999	DMSO	OK	2.80312	0.918674	-1.60941	-2.49426	0.00015	0.0114894	yes	C19orf24
7153	XLOC_007153	UNC1999	DMSO	OK	8.544	2.83982	-1.58911	-2.6759	0.0002	0.0135849	yes	CCDC85B
29055	XLOC_029055	UNC1999	DMSO	OK	13.4201	4.4649	-1.5877	-2.16883	0.0013	0.0414159	yes	AP000350.4
15828	XLOC_015828	UNC1999	DMSO	OK	1.32056	0.441602	-1.58033	-2.68081	5e-05	0.00519231	yes	PIGQ
43429	XLOC_043429	UNC1999	DMSO	OK	1.05201	0.352347	-1.57808	-2.32434	5e-05	0.00519231	yes	OPLAH
22110	XLOC_022110	UNC1999	DMSO	OK	1.16184	0.392315	-1.56633	-2.11799	0.00065	0.0279681	yes	C2CD4C
15704	XLOC_015704	UNC1999	DMSO	OK	1.44602	0.48893	-1.56439	-2.55795	5e-05	0.00519231	yes	RLBP1
41477	XLOC_041477	UNC1999	DMSO	OK	1.8181	0.615162	-1.56339	-1.90466	0.0016	0.0464516	yes	CLDN23
18566	XLOC_018566	UNC1999	DMSO	OK	10.9261	3.70333	-1.56088	-2.90777	0.00085	0.0333818	yes	SNORA76
7164	XLOC_007164	UNC1999	DMSO	OK	1.11459	0.379176	-1.55557	-2.01001	0.00155	0.0454891	yes	TMEM151A
44430	XLOC_044430	UNC1999	DMSO	OK	20.4934	6.97214	-1.55549	-3.07888	5e-05	0.00519231	yes	MRPL41
42391	XLOC_042391	UNC1999	DMSO	OK	7.92952	2.69948	-1.55455	-2.64999	5e-05	0.00519231	yes	MFSD3
4086	XLOC_004086	UNC1999	DMSO	OK	7.28013	2.49362	-1.54572	-2.58813	5e-05	0.00519231	yes	PHLDA3
8505	XLOC_008505	UNC1999	DMSO	OK	9.49365	3.25554	-1.54407	-2.89395	5e-05	0.00519231	yes	CORO1B,PTPRCAP
24871	XLOC_024871	UNC1999	DMSO	OK	1.43042	0.493441	-1.53549	-2.80961	5e-05	0.00519231	yes	GPC1
6188	XLOC_006188	UNC1999	DMSO	OK	0.704242	0.244325	-1.52727	-2.78704	5e-05	0.00519231	yes	CRTAC1
13317	XLOC_013317	UNC1999	DMSO	OK	1.00493	0.350022	-1.52157	-2.1058	0.00045	0.0228169	yes	CRIP2
13260	XLOC_013260	UNC1999	DMSO	OK	3.85366	1.35423	-1.50875	-2.2745	0.0014	0.0434483	yes	RP11-1017G21.5
6446	XLOC_006446	UNC1999	DMSO	OK	20.1827	7.09444	-1.50836	-2.56316	5e-05	0.00519231	yes	RASSF7
21755	XLOC_021755	UNC1999	DMSO	OK	1.88686	0.663851	-1.50706	-2.53398	5e-05	0.00519231	yes	GLTSCR2
22810	XLOC_022810	UNC1999	DMSO	OK	4.00737	1.41697	-1.49984	-2.38869	5e-05	0.00519231	yes	RABAC1
2335	XLOC_002335	UNC1999	DMSO	OK	2.49583	0.883482	-1.49825	-2.75002	5e-05	0.00519231	yes	DVL1
14454	XLOC_014454	UNC1999	DMSO	OK	3.8112	1.35524	-1.4917	-2.41825	0.00035	0.02	yes	CHAC1
42371	XLOC_042371	UNC1999	DMSO	OK	9.35097	3.33247	-1.48852	-2.33973	0.0001	0.00864	yes	EXOSC4
31035	XLOC_031035	UNC1999	DMSO	OK	0.685179	0.244617	-1.48596	-2.17106	0.00025	0.0156977	yes	SEMA3G
16738	XLOC_016738	UNC1999	DMSO	OK	6.34249	2.26722	-1.48413	-2.46829	0.00015	0.0114894	yes	C16orf13
43412	XLOC_043412	UNC1999	DMSO	OK	10.2397	3.67972	-1.47651	-2.66965	5e-05	0.00519231	yes	NAPRT1
39591	XLOC_039591	UNC1999	DMSO	OK	168.893	61.0497	-1.46805	-3.43942	5e-05	0.00519231	yes	HSPB1
40256	XLOC_040256	UNC1999	DMSO	OK	2.65954	0.961661	-1.46758	-2.20221	0.00015	0.0114894	yes	TMEM184A
6435	XLOC_006435	UNC1999	DMSO	OK	4.25627	1.54113	-1.4656	-2.71508	5e-05	0.00519231	yes	ATHL1
44408	XLOC_044408	UNC1999	DMSO	OK	11.1426	4.04337	-1.46245	-2.60355	0.00025	0.0156977	yes	C9orf142
44273	XLOC_044273	UNC1999	DMSO	OK	28.4757	10.3745	-1.45668	-3.08273	5e-05	0.00519231	yes	C9orf16
6015	XLOC_006015	UNC1999	DMSO	OK	4.17683	1.52178	-1.45665	-2.28572	0.00055	0.0253846	yes	COMTD1
26425	XLOC_026425	UNC1999	DMSO	OK	31.7484	11.6251	-1.44944	-2.80778	5e-05	0.00519231	yes	IHH
2834	XLOC_002834	UNC1999	DMSO	OK	25.3431	9.30223	-1.44595	-2.97333	5e-05	0.00519231	yes	CITED4
48	XLOC_000048	UNC1999	DMSO	OK	2.72075	1.00158	-1.44173	-2.53012	0.0001	0.00864	yes	VWA1
45716	XLOC_045716	UNC1999	DMSO	OK	10.5712	3.89935	-1.43884	-2.05168	0.001	0.0358804	yes	TIMP1
45427	XLOC_045427	UNC1999	DMSO	OK	14.1104	5.22695	-1.43272	-2.86138	5e-05	0.00519231	yes	FBXW5
6563	XLOC_006563	UNC1999	DMSO	OK	3.80333	1.42367	-1.41765	-2.42297	5e-05	0.00519231	yes	SMPD1
35	XLOC_000035	UNC1999	DMSO	OK	8.6407	3.23876	-1.41571	-2.40118	0.00075	0.0307985	yes	RP11-465B22.8
19930	XLOC_019930	UNC1999	DMSO	OK	2.154	0.807954	-1.41468	-2.5425	5e-05	0.00519231	yes	FAM195B
27119	XLOC_027119	UNC1999	DMSO	OK	10.5645	3.97817	-1.40905	-2.88407	5e-05	0.00519231	yes	OGFR
19933	XLOC_019933	UNC1999	DMSO	OK	43.7139	16.6117	-1.39589	-2.99508	5e-05	0.00519231	yes	ARHGDIA
16734	XLOC_016734	UNC1999	DMSO	OK	12.517	4.76748	-1.3926	-2.76072	5e-05	0.00519231	yes	MRPL28
43447	XLOC_043447	UNC1999	DMSO	OK	4.9904	1.9031	-1.39081	-2.31247	0.00015	0.0114894	yes	CTD-2517M22.14
20917	XLOC_020917	UNC1999	DMSO	OK	1.65083	0.629606	-1.39067	-2.16272	0.0007	0.0296471	yes	FSTL3
3682	XLOC_003682	UNC1999	DMSO	OK	14.5554	5.55827	-1.38885	-2.60366	0.0005	0.024	yes	DPM3
43415	XLOC_043415	UNC1999	DMSO	OK	3.48077	1.32953	-1.38849	-2.35153	0.0001	0.00864	yes	TSTA3
6487	XLOC_006487	UNC1999	DMSO	OK	7.71315	2.94741	-1.38787	-2.58556	5e-05	0.00519231	yes	TSSC4
45435	XLOC_045435	UNC1999	DMSO	OK	5.33771	2.04825	-1.38183	-2.47783	5e-05	0.00519231	yes	DPP7
15830	XLOC_015830	UNC1999	DMSO	OK	4.34958	1.67293	-1.3785	-2.54843	5e-05	0.00519231	yes	FAM195A
27945	XLOC_027945	UNC1999	DMSO	OK	0.718664	0.27688	-1.37605	-1.93297	0.0009	0.0343463	yes	LINC00319
19950	XLOC_019950	UNC1999	DMSO	OK	1.29793	0.500548	-1.37463	-2.19241	0.0002	0.0135849	yes	SECTM1
51	XLOC_000051	UNC1999	DMSO	OK	0.870194	0.336521	-1.37064	-2.36872	0.0001	0.00864	yes	ATAD3A
43442	XLOC_043442	UNC1999	DMSO	OK	5.68815	2.20025	-1.37029	-2.57102	5e-05	0.00519231	yes	SLC39A4
15879	XLOC_015879	UNC1999	DMSO	OK	2.24028	0.86792	-1.36804	-2.46281	5e-05	0.00519231	yes	SLC9A3R2
41	XLOC_000041	UNC1999	DMSO	OK	2.82289	1.09491	-1.36637	-2.17543	0.0007	0.0296471	yes	GLTPD1
22119	XLOC_022119	UNC1999	DMSO	OK	0.632566	0.246744	-1.3582	-2.0986	0.0006	0.0265574	yes	RNF126
22725	XLOC_022725	UNC1999	DMSO	OK	0.663329	0.259495	-1.35402	-2.01035	0.0012	0.0392727	yes	YIF1B
43414	XLOC_043414	UNC1999	DMSO	OK	5.00381	1.96081	-1.35158	-2.43427	0.00015	0.0114894	yes	PYCRL
21304	XLOC_021304	UNC1999	DMSO	OK	4.18497	1.64039	-1.35118	-2.79135	5e-05	0.00519231	yes	GDF15
15836	XLOC_015836	UNC1999	DMSO	OK	4.56601	1.79508	-1.34688	-2.36492	0.0002	0.0135849	yes	METRN
23007	XLOC_023007	UNC1999	DMSO	OK	8.78296	3.48681	-1.3328	-2.27714	0.00015	0.0114894	yes	CTD-2545M3.2
45746	XLOC_045746	UNC1999	DMSO	OK	1.35164	0.536817	-1.3322	-2.27429	0.00015	0.0114894	yes	WDR13
19924	XLOC_019924	UNC1999	DMSO	OK	2.02964	0.806629	-1.33125	-2.44553	5e-05	0.00519231	yes	C17orf70
20989	XLOC_020989	UNC1999	DMSO	OK	2.42511	0.968546	-1.32416	-2.57976	5e-05	0.00519231	yes	NCLN
27460	XLOC_027460	UNC1999	DMSO	OK	5.07825	2.03928	-1.31627	-2.48616	0.00015	0.0114894	yes	SCAND1
16735	XLOC_016735	UNC1999	DMSO	OK	3.97359	1.59707	-1.31502	-2.6557	5e-05	0.00519231	yes	TMEM8A
15848	XLOC_015848	UNC1999	DMSO	OK	2.04759	0.824874	-1.31168	-2.05776	0.0006	0.0265574	yes	SSTR5
7360	XLOC_007360	UNC1999	DMSO	OK	1356.65	547.008	-1.31041	-2.82315	5e-05	0.00519231	yes	RP11-742N3.1
39074	XLOC_039074	UNC1999	DMSO	OK	1.55447	0.627414	-1.30893	-2.32331	5e-05	0.00519231	yes	FSCN1
42383	XLOC_042383	UNC1999	DMSO	OK	13.5078	5.45958	-1.30693	-2.39875	0.0001	0.00864	yes	SLC52A2
438	XLOC_000438	UNC1999	DMSO	OK	5.174	2.09286	-1.30581	-2.54592	5e-05	0.00519231	yes	SERINC2
7815	XLOC_007815	UNC1999	DMSO	OK	35.7097	14.5179	-1.29848	-2.76797	5e-05	0.00519231	yes	CTSD,IFITM10,RP11-295K3.1
16428	XLOC_016428	UNC1999	DMSO	OK	4.25884	1.7316	-1.29836	-2.50071	5e-05	0.00519231	yes	MMP15
44417	XLOC_044417	UNC1999	DMSO	OK	20.7236	8.42827	-1.29797	-2.61305	5e-05	0.00519231	yes	SSNA1
22500	XLOC_022500	UNC1999	DMSO	OK	0.838606	0.342733	-1.29091	-2.17059	0.00055	0.0253846	yes	TMEM161A
27961	XLOC_027961	UNC1999	DMSO	OK	1.98877	0.812975	-1.29059	-2.60644	5e-05	0.00519231	yes	PFKL
39040	XLOC_039040	UNC1999	DMSO	OK	3.37289	1.38134	-1.28792	-1.83187	0.00175	0.0493473	yes	MAFK
24873	XLOC_024873	UNC1999	DMSO	OK	7.73074	3.16942	-1.28639	-2.13113	0.0006	0.0265574	yes	RNPEPL1
17546	XLOC_017546	UNC1999	DMSO	OK	1.65953	0.682148	-1.28261	-2.5891	5e-05	0.00519231	yes	BCAR1
28833	XLOC_028833	UNC1999	DMSO	OK	6.56993	2.70194	-1.28188	-2.59454	5e-05	0.00519231	yes	TSPO
22229	XLOC_022229	UNC1999	DMSO	OK	1.11595	0.460621	-1.27662	-2.0175	0.00115	0.038452	yes	FUT5,NDUFA11
13988	XLOC_013988	UNC1999	DMSO	OK	0.994266	0.410475	-1.27634	-1.93659	0.00115	0.038452	yes	DEGS2
27193	XLOC_027193	UNC1999	DMSO	OK	2.32815	0.965535	-1.26978	-2.34751	0.0001	0.00864	yes	C20orf27
31975	XLOC_031975	UNC1999	DMSO	OK	3.24167	1.34883	-1.26503	-2.76403	5e-05	0.00519231	yes	WFS1
22127	XLOC_022127	UNC1999	DMSO	OK	6.41789	2.671	-1.26472	-2.57816	5e-05	0.00519231	yes	TMEM259
29366	XLOC_029366	UNC1999	DMSO	OK	4.45587	1.8546	-1.2646	-2.25011	0.0003	0.0183051	yes	LMF2
47517	XLOC_047517	UNC1999	DMSO	OK	37.3412	15.6288	-1.25656	-2.74628	5e-05	0.00519231	yes	CTAG2
43443	XLOC_043443	UNC1999	DMSO	OK	10.6622	4.4798	-1.251	-2.52696	5e-05	0.00519231	yes	VPS28
28410	XLOC_028410	UNC1999	DMSO	OK	2.22963	0.937223	-1.25034	-2.43869	5e-05	0.00519231	yes	ZDHHC8
7786	XLOC_007786	UNC1999	DMSO	OK	3.71991	1.56645	-1.24777	-2.4786	5e-05	0.00519231	yes	RNH1
45340	XLOC_045340	UNC1999	DMSO	OK	1.79552	0.75633	-1.24731	-2.2546	5e-05	0.00519231	yes	FIBCD1
21498	XLOC_021498	UNC1999	DMSO	OK	5.4396	2.29361	-1.24588	-2.60811	5e-05	0.00519231	yes	LSR
42340	XLOC_042340	UNC1999	DMSO	OK	9.21145	3.8867	-1.24488	-2.503	5e-05	0.00519231	yes	THEM6
8509	XLOC_008509	UNC1999	DMSO	OK	2.62695	1.11296	-1.23899	-2.38445	0.00015	0.0114894	yes	PITPNM1
43438	XLOC_043438	UNC1999	DMSO	OK	3.21975	1.36418	-1.23891	-2.15447	0.0001	0.00864	yes	DGAT1
27128	XLOC_027128	UNC1999	DMSO	OK	8.51221	3.60944	-1.23776	-2.7278	5e-05	0.00519231	yes	ARFGAP1
18794	XLOC_018794	UNC1999	DMSO	OK	0.797028	0.338629	-1.23493	-1.91845	0.00105	0.0369381	yes	METRNL
45446	XLOC_045446	UNC1999	DMSO	OK	5.11069	2.17444	-1.23287	-2.47101	5e-05	0.00519231	yes	NSMF
21418	XLOC_021418	UNC1999	DMSO	OK	6.95676	2.96477	-1.2305	-2.30269	0.0001	0.00864	yes	AC079466.1
6851	XLOC_006851	UNC1999	DMSO	OK	2.71381	1.16333	-1.22206	-2.20339	0.0002	0.0135849	yes	SLC39A13
18735	XLOC_018735	UNC1999	DMSO	OK	7.34902	3.15309	-1.22079	-2.69931	5e-05	0.00519231	yes	GAA
13309	XLOC_013309	UNC1999	DMSO	OK	2.80074	1.20186	-1.22054	-2.55815	5e-05	0.00519231	yes	CEP170B
13285	XLOC_013285	UNC1999	DMSO	OK	1.91141	0.820968	-1.21924	-2.04166	0.00065	0.0279681	yes	TRMT61A
25036	XLOC_025036	UNC1999	DMSO	OK	0.688909	0.296134	-1.21807	-2.50928	5e-05	0.00519231	yes	HS1BP3
34126	XLOC_034126	UNC1999	DMSO	OK	1.14594	0.493245	-1.21616	-2.17733	0.00035	0.02	yes	NKD2
11975	XLOC_011975	UNC1999	DMSO	OK	5.15781	2.22231	-1.2147	-2.13557	0.0002	0.0135849	yes	CDX2
1330	XLOC_001330	UNC1999	DMSO	OK	12.9229	5.59342	-1.20812	-2.08285	0.0004	0.0214925	yes	ECM1
22490	XLOC_022490	UNC1999	DMSO	OK	4.35131	1.88377	-1.20783	-2.44051	5e-05	0.00519231	yes	FKBP8
22204	XLOC_022204	UNC1999	DMSO	OK	1.03469	0.448187	-1.20703	-2.31597	0.0001	0.00864	yes	SH3GL1
5969	XLOC_005969	UNC1999	DMSO	OK	1.44191	0.624723	-1.2067	-2.05847	0.00055	0.0253846	yes	C10orf54
42372	XLOC_042372	UNC1999	DMSO	OK	15.1857	6.60457	-1.20118	-2.46738	5e-05	0.00519231	yes	GPAA1
19944	XLOC_019944	UNC1999	DMSO	OK	4.62486	2.01721	-1.19705	-2.34758	5e-05	0.00519231	yes	DUS1L
20985	XLOC_020985	UNC1999	DMSO	OK	1.14865	0.501089	-1.1968	-2.02753	0.0006	0.0265574	yes	GNA11
40161	XLOC_040161	UNC1999	DMSO	OK	2.51723	1.09983	-1.19455	-2.38625	0.00025	0.0156977	yes	AOC1
8002	XLOC_008002	UNC1999	DMSO	OK	4.65658	2.03895	-1.19144	-2.09397	0.00045	0.0228169	yes	KCNJ11
15832	XLOC_015832	UNC1999	DMSO	OK	5.99572	2.63373	-1.18683	-2.33675	0.0002	0.0135849	yes	RHOT2
19915	XLOC_019915	UNC1999	DMSO	OK	1.77691	0.782233	-1.1837	-2.47952	5e-05	0.00519231	yes	SLC38A10
22348	XLOC_022348	UNC1999	DMSO	OK	2.5135	1.10676	-1.18336	-2.11717	0.00055	0.0253846	yes	ELOF1
44400	XLOC_044400	UNC1999	DMSO	OK	16.9021	7.45734	-1.18047	-2.1986	0.00045	0.0228169	yes	MAMDC4,PHPT1
2743	XLOC_002743	UNC1999	DMSO	OK	13.2038	5.83871	-1.17723	-2.20146	0.0002	0.0135849	yes	TMEM54
47508	XLOC_047508	UNC1999	DMSO	OK	14.0065	6.20019	-1.17572	-2.37862	0.0002	0.0135849	yes	SLC10A3
28748	XLOC_028748	UNC1999	DMSO	OK	8.77438	3.90344	-1.16855	-2.43437	5e-05	0.00519231	yes	CDC42EP1
379	XLOC_000379	UNC1999	DMSO	OK	106.282	47.3131	-1.16759	-2.75899	5e-05	0.00519231	yes	SFN
13306	XLOC_013306	UNC1999	DMSO	OK	4.01295	1.78657	-1.16747	-2.02994	0.0009	0.0343463	yes	ZBTB42
11196	XLOC_011196	UNC1999	DMSO	OK	5.69598	2.53819	-1.16614	-2.3207	0.0002	0.0135849	yes	FAM109A
18723	XLOC_018723	UNC1999	DMSO	OK	3.86451	1.72418	-1.16438	-2.34858	0.0001	0.00864	yes	ENGASE
10109	XLOC_010109	UNC1999	DMSO	OK	1.87203	0.835725	-1.1635	-2.11133	0.0005	0.024	yes	ACADS
42345	XLOC_042345	UNC1999	DMSO	OK	5.60206	2.50955	-1.15853	-2.06556	0.0004	0.0214925	yes	LY6E
27992	XLOC_027992	UNC1999	DMSO	OK	8.55493	3.84769	-1.15276	-2.40678	0.0002	0.0135849	yes	COL6A1
2511	XLOC_002511	UNC1999	DMSO	OK	1.86517	0.842234	-1.14701	-2.00017	0.001	0.0358804	yes	RP11-288I21.1
28406	XLOC_028406	UNC1999	DMSO	OK	2.8325	1.28048	-1.14539	-2.08621	0.0005	0.024	yes	COMT
8532	XLOC_008532	UNC1999	DMSO	OK	1.26978	0.57417	-1.14503	-1.94104	0.00095	0.0352577	yes	UNC93B1
29301	XLOC_029301	UNC1999	DMSO	OK	2.73007	1.23466	-1.14482	-2.43126	5e-05	0.00519231	yes	CYB5R3
27371	XLOC_027371	UNC1999	DMSO	OK	3.34095	1.51108	-1.14468	-2.30515	5e-05	0.00519231	yes	ABHD12
21624	XLOC_021624	UNC1999	DMSO	OK	0.842206	0.38115	-1.14381	-2.14899	0.00025	0.0156977	yes	LTBP4
47513	XLOC_047513	UNC1999	DMSO	OK	2.95254	1.33632	-1.14369	-2.05334	0.00035	0.02	yes	G6PD
22150	XLOC_022150	UNC1999	DMSO	OK	1.71512	0.777147	-1.14205	-1.92771	0.00115	0.038452	yes	ABHD17A
22117	XLOC_022117	UNC1999	DMSO	OK	1.41992	0.644392	-1.1398	-2.06476	0.00055	0.0253846	yes	POLRMT
17653	XLOC_017653	UNC1999	DMSO	OK	4.82923	2.19175	-1.13971	-2.29625	0.0002	0.0135849	yes	MVD
72	XLOC_000072	UNC1999	DMSO	OK	6.30604	2.86832	-1.13653	-2.09314	0.0002	0.0135849	yes	TNFRSF14
2337	XLOC_002337	UNC1999	DMSO	OK	14.2523	6.48493	-1.13603	-2.2054	0.00085	0.0333818	yes	AURKAIP1
14915	XLOC_014915	UNC1999	DMSO	OK	2.10066	0.95676	-1.13462	-2.14258	0.00015	0.0114894	yes	FURIN
44357	XLOC_044357	UNC1999	DMSO	OK	6.67573	3.04257	-1.13363	-2.34633	5e-05	0.00519231	yes	CACFD1
30900	XLOC_030900	UNC1999	DMSO	OK	1.05917	0.483731	-1.13066	-2.04134	0.00065	0.0279681	yes	POMGNT2
16866	XLOC_016866	UNC1999	DMSO	OK	3.7752	1.72424	-1.13059	-2.09286	0.0008	0.0322388	yes	UBALD1
3779	XLOC_003779	UNC1999	DMSO	OK	1.28909	0.589667	-1.12838	-1.95597	0.0012	0.0392727	yes	IGSF9
14031	XLOC_014031	UNC1999	DMSO	OK	19.5305	8.93508	-1.12817	-2.46513	5e-05	0.00519231	yes	CKB
35240	XLOC_035240	UNC1999	DMSO	OK	1.35015	0.617719	-1.1281	-1.98301	0.001	0.0358804	yes	RGS14
41355	XLOC_041355	UNC1999	DMSO	OK	13.7977	6.3128	-1.12808	-2.21609	0.00035	0.02	yes	TMUB1
7634	XLOC_007634	UNC1999	DMSO	OK	2.5351	1.1624	-1.12493	-2.22732	0.00015	0.0114894	yes	OAF
33139	XLOC_033139	UNC1999	DMSO	OK	13.5332	6.20898	-1.12408	-2.16364	0.00065	0.0279681	yes	FGFBP1
6442	XLOC_006442	UNC1999	DMSO	OK	0.678267	0.311376	-1.1232	-2.108	0.0005	0.024	yes	PTDSS2
8460	XLOC_008460	UNC1999	DMSO	OK	4.37089	2.00845	-1.12184	-2.35589	0.0002	0.0135849	yes	MAP3K11
13302	XLOC_013302	UNC1999	DMSO	OK	3.94004	1.81178	-1.1208	-2.33956	5e-05	0.00519231	yes	INF2
45292	XLOC_045292	UNC1999	DMSO	OK	4.91209	2.26259	-1.11836	-2.1905	0.00015	0.0114894	yes	ST6GALNAC4
22376	XLOC_022376	UNC1999	DMSO	OK	5.59399	2.57932	-1.11689	-1.97664	0.00105	0.0369381	yes	GADD45GIP1
43009	XLOC_043009	UNC1999	DMSO	OK	7.85146	3.62332	-1.11565	-2.17828	0.00025	0.0156977	yes	HEY1
6491	XLOC_006491	UNC1999	DMSO	OK	2.7101	1.25081	-1.11548	-2.15931	0.00035	0.02	yes	SLC22A18
23911	XLOC_023911	UNC1999	DMSO	OK	1.10543	0.511688	-1.11127	-1.93398	0.0011	0.0377143	yes	ARID5A
27712	XLOC_027712	UNC1999	DMSO	OK	5.11806	2.37044	-1.11044	-2.2646	5e-05	0.00519231	yes	STMN3
21291	XLOC_021291	UNC1999	DMSO	OK	1.52676	0.707662	-1.10934	-1.91052	0.0011	0.0377143	yes	CCDC124
43441	XLOC_043441	UNC1999	DMSO	OK	2.37642	1.10168	-1.10908	-1.98562	0.00065	0.0279681	yes	CPSF1
47511	XLOC_047511	UNC1999	DMSO	OK	3.73922	1.7435	-1.10075	-2.0881	0.00045	0.0228169	yes	FAM3A
27117	XLOC_027117	UNC1999	DMSO	OK	2.19102	1.02197	-1.10025	-2.28127	0.0001	0.00864	yes	NTSR1
21660	XLOC_021660	UNC1999	DMSO	OK	1.67763	0.782921	-1.09949	-2.21658	0.00025	0.0156977	yes	CIC
30985	XLOC_030985	UNC1999	DMSO	OK	71.3834	33.3399	-1.09834	-2.56157	5e-05	0.00519231	yes	GPX1
22152	XLOC_022152	UNC1999	DMSO	OK	0.751024	0.350794	-1.09823	-2.04172	0.00055	0.0253846	yes	BTBD2
19829	XLOC_019829	UNC1999	DMSO	OK	1.1081	0.51802	-1.09701	-1.8951	0.00115	0.038452	yes	CASKIN2
41134	XLOC_041134	UNC1999	DMSO	OK	1.92438	0.900711	-1.09526	-2.09421	0.0004	0.0214925	yes	IMPDH1
5020	XLOC_005020	UNC1999	DMSO	OK	1.34993	0.632142	-1.09457	-1.96334	0.0008	0.0322388	yes	UNC5B
39584	XLOC_039584	UNC1999	DMSO	OK	0.944159	0.443033	-1.09162	-2.07882	0.00025	0.0156977	yes	POR
19049	XLOC_019049	UNC1999	DMSO	OK	7.94375	3.73762	-1.0877	-2.0751	0.0004	0.0214925	yes	SREBF1
35315	XLOC_035315	UNC1999	DMSO	OK	2.54087	1.19559	-1.0876	-2.35597	5e-05	0.00519231	yes	SLC9A3
19838	XLOC_019838	UNC1999	DMSO	OK	5.54318	2.60927	-1.08707	-1.92672	0.00145	0.0439888	yes	TRIM47
18840	XLOC_018840	UNC1999	DMSO	OK	1.86089	0.876072	-1.08687	-2.11829	0.0005	0.024	yes	CLUH
35236	XLOC_035236	UNC1999	DMSO	OK	7.55789	3.55995	-1.08613	-2.33603	5e-05	0.00519231	yes	FGFR4
30193	XLOC_030193	UNC1999	DMSO	OK	9.15478	4.31509	-1.08514	-1.95043	0.00075	0.0307985	yes	H1FX-AS1
21069	XLOC_021069	UNC1999	DMSO	OK	1.20526	0.568597	-1.08387	-2.01689	0.00035	0.02	yes	CAMSAP3
21067	XLOC_021067	UNC1999	DMSO	OK	4.35958	2.05826	-1.08276	-1.89043	0.00135	0.0423837	yes	C19orf45,CTD-2207O23.12,ZNF358
43423	XLOC_043423	UNC1999	DMSO	OK	2.10612	0.998102	-1.07733	-2.16778	0.00025	0.0156977	yes	SCRIB
18334	XLOC_018334	UNC1999	DMSO	OK	6.80632	3.22668	-1.07682	-2.1551	0.0002	0.0135849	yes	G6PC3
609	XLOC_000609	UNC1999	DMSO	OK	12.6253	5.98628	-1.07658	-1.99292	0.0017	0.0487003	yes	HPDL
19418	XLOC_019418	UNC1999	DMSO	OK	113.346	53.7943	-1.07521	-2.20891	0.00025	0.0156977	yes	KRT19
22347	XLOC_022347	UNC1999	DMSO	OK	0.890854	0.424238	-1.07032	-1.88357	0.0015	0.0451253	yes	CTC-398G3.6,ECSIT,ELAVL3,ZNF653
33035	XLOC_033035	UNC1999	DMSO	OK	4.40687	2.10163	-1.06825	-2.25788	5e-05	0.00519231	yes	MXD4
6441	XLOC_006441	UNC1999	DMSO	OK	4.02029	1.9174	-1.06815	-2.14948	0.0004	0.0214925	yes	PKP3
29363	XLOC_029363	UNC1999	DMSO	OK	5.57715	2.6765	-1.05918	-2.27302	5e-05	0.00519231	yes	PLXNB2
17441	XLOC_017441	UNC1999	DMSO	OK	18.806	9.04918	-1.05534	-2.26777	5e-05	0.00519231	yes	TPPP3
24886	XLOC_024886	UNC1999	DMSO	OK	5.30953	2.56093	-1.05192	-2.20833	0.0001	0.00864	yes	BOK
79	XLOC_000079	UNC1999	DMSO	OK	1.26044	0.609298	-1.0487	-2.0159	0.00085	0.0333818	yes	ARHGEF16
36449	XLOC_036449	UNC1999	DMSO	OK	2.05307	0.993919	-1.04659	-2.04433	0.00035	0.02	yes	DBN1
10123	XLOC_010123	UNC1999	DMSO	OK	3.0223	1.46339	-1.04633	-2.12384	0.00045	0.0228169	yes	ORAI1
45301	XLOC_045301	UNC1999	DMSO	OK	7.83798	3.79583	-1.04607	-2.09791	0.00035	0.02	yes	PTGES2
28676	XLOC_028676	UNC1999	DMSO	OK	2.16642	1.04923	-1.04599	-1.92949	0.00105	0.0369381	yes	INPP5J
26785	XLOC_026785	UNC1999	DMSO	OK	3.55237	1.72411	-1.04293	-2.25335	0.0001	0.00864	yes	ENTPD6
18644	XLOC_018644	UNC1999	DMSO	OK	6.13121	2.98021	-1.04076	-2.20828	0.00015	0.0114894	yes	GPRC5C
45368	XLOC_045368	UNC1999	DMSO	OK	5.57191	2.70848	-1.04069	-1.98955	0.00085	0.0333818	yes	SLC2A6
163	XLOC_000163	UNC1999	DMSO	OK	1.11084	0.540024	-1.04056	-1.8683	0.00155	0.0454891	yes	AGTRAP
28891	XLOC_028891	UNC1999	DMSO	OK	7.08334	3.44761	-1.03883	-2.03273	0.00055	0.0253846	yes	ADM2
38111	XLOC_038111	UNC1999	DMSO	OK	1.9714	0.960431	-1.03747	-2.0207	0.00045	0.0228169	yes	VARS
8385	XLOC_008385	UNC1999	DMSO	OK	6.33451	3.08694	-1.03706	-2.11013	0.0005	0.024	yes	B3GAT3
3784	XLOC_003784	UNC1999	DMSO	OK	4.52516	2.21001	-1.03391	-2.01469	0.0009	0.0343463	yes	IGSF8
19485	XLOC_019485	UNC1999	DMSO	OK	21.541	10.5259	-1.03314	-2.29798	0.0001	0.00864	yes	SLC25A39
42382	XLOC_042382	UNC1999	DMSO	OK	2.96862	1.45071	-1.03303	-2.0617	0.0004	0.0214925	yes	HSF1
2710	XLOC_002710	UNC1999	DMSO	OK	1.95992	0.959337	-1.03068	-2.19174	0.00025	0.0156977	yes	SDC3
19887	XLOC_019887	UNC1999	DMSO	OK	54.4381	26.6553	-1.0302	-2.29277	5e-05	0.00519231	yes	LGALS3BP
17169	XLOC_017169	UNC1999	DMSO	OK	38.1896	18.7007	-1.03009	-2.03631	0.0004	0.0214925	yes	PRSS8
20958	XLOC_020958	UNC1999	DMSO	OK	1.27719	0.625965	-1.02882	-1.84568	0.00145	0.0439888	yes	ONECUT3
18439	XLOC_018439	UNC1999	DMSO	OK	3.5028	1.71974	-1.02631	-1.93609	0.00105	0.0369381	yes	ITGA3
2317	XLOC_002317	UNC1999	DMSO	OK	2.22907	1.09467	-1.02595	-1.94391	0.0009	0.0343463	yes	NOC2L
45425	XLOC_045425	UNC1999	DMSO	OK	13.8825	6.82714	-1.02391	-2.1163	0.00055	0.0253846	yes	EDF1
27952	XLOC_027952	UNC1999	DMSO	OK	1.42338	0.700022	-1.02385	-1.84982	0.00115	0.038452	yes	RRP1
39747	XLOC_039747	UNC1999	DMSO	OK	13.2357	6.5187	-1.02178	-2.18355	0.0005	0.024	yes	GNB2
11311	XLOC_011311	UNC1999	DMSO	OK	0.672944	0.33205	-1.01909	-2.15507	0.0005	0.024	yes	SCARB1
42349	XLOC_042349	UNC1999	DMSO	OK	5.23339	2.59301	-1.01312	-1.95201	0.00105	0.0369381	yes	GLI4,ZFP41
27195	XLOC_027195	UNC1999	DMSO	OK	38.6883	19.1799	-1.0123	-2.31635	0.0001	0.00864	yes	CENPB
22762	XLOC_022762	UNC1999	DMSO	OK	1.68327	0.83488	-1.01162	-1.85684	0.0011	0.0377143	yes	FCGBP
7197	XLOC_007197	UNC1999	DMSO	OK	48.8236	24.2183	-1.01148	-2.32763	0.0002	0.0135849	yes	GSTP1
323	XLOC_000323	UNC1999	DMSO	OK	9.49287	4.72202	-1.00744	-2.04468	0.0004	0.0214925	yes	LYPLA2
6833	XLOC_006833	UNC1999	DMSO	OK	5.48592	2.73754	-1.00286	-2.03193	0.001	0.0358804	yes	GYLTL1B
17644	XLOC_017644	UNC1999	DMSO	OK	3.42025	1.70808	-1.00173	-2.15165	0.00025	0.0156977	yes	SLC7A5
44414	XLOC_044414	UNC1999	DMSO	OK	3.56621	1.78142	-1.00137	-1.88783	0.00175	0.0493473	yes	UAP1L1
21776	XLOC_021776	UNC1999	DMSO	OK	3.4852	1.74473	-0.998236	-2.00208	0.00055	0.0253846	yes	NUCB1
39733	XLOC_039733	UNC1999	DMSO	OK	7.04363	3.52666	-0.998014	-1.87474	0.0015	0.0451253	yes	LAMTOR4
21707	XLOC_021707	UNC1999	DMSO	OK	0.747711	0.374884	-0.996037	-1.86236	0.0016	0.0464516	yes	CLPTM1
27352	XLOC_027352	UNC1999	DMSO	OK	9.53001	4.77909	-0.995743	-2.13152	0.00035	0.02	yes	CST3
44272	XLOC_044272	UNC1999	DMSO	OK	9.14556	4.58919	-0.994834	-2.00778	0.00095	0.0352577	yes	LCN2
45431	XLOC_045431	UNC1999	DMSO	OK	22.5072	11.3254	-0.990825	-2.24045	0.0001	0.00864	yes	NPDC1
16791	XLOC_016791	UNC1999	DMSO	OK	3.5201	1.77975	-0.983941	-1.95436	0.001	0.0358804	yes	ZNF598
40167	XLOC_040167	UNC1999	DMSO	OK	9.4734	4.79037	-0.983746	-1.90788	0.0013	0.0414159	yes	CHPF2
5480	XLOC_005480	UNC1999	DMSO	OK	2.09007	1.05733	-0.983125	-1.93882	0.00105	0.0369381	yes	PWWP2B
27123	XLOC_027123	UNC1999	DMSO	OK	8.93929	4.53139	-0.980206	-2.18065	0.00015	0.0114894	yes	SLC17A9
15821	XLOC_015821	UNC1999	DMSO	OK	2.44693	1.24111	-0.979342	-2.00961	0.0006	0.0265574	yes	ARHGDIG,ITFG3
19837	XLOC_019837	UNC1999	DMSO	OK	13.7594	6.98294	-0.978516	-2.13112	0.00045	0.0228169	yes	WBP2
17747	XLOC_017747	UNC1999	DMSO	OK	4.74821	2.41472	-0.975529	-2.00196	0.00085	0.0333818	yes	SPNS2
18346	XLOC_018346	UNC1999	DMSO	OK	21.6584	11.0244	-0.974224	-2.15781	0.0002	0.0135849	yes	GRN
9163	XLOC_009163	UNC1999	DMSO	OK	3.41697	1.74054	-0.973178	-1.8588	0.00165	0.0476471	yes	GPR162,LEPREL2
43411	XLOC_043411	UNC1999	DMSO	OK	7.68891	3.91865	-0.972421	-1.96397	0.0005	0.024	yes	MROH6
21809	XLOC_021809	UNC1999	DMSO	OK	2.36741	1.20678	-0.972149	-1.92392	0.00095	0.0352577	yes	SCAF1
2578	XLOC_002578	UNC1999	DMSO	OK	1.50228	0.766823	-0.970189	-2.08014	0.0004	0.0214925	yes	ECE1
36982	XLOC_036982	UNC1999	DMSO	OK	20.3642	10.4015	-0.969243	-1.9436	0.0009	0.0343463	yes	CDKN1A
27134	XLOC_027134	UNC1999	DMSO	OK	61.862	31.6501	-0.966842	-2.27193	0.00035	0.02	yes	PPDPF
43381	XLOC_043381	UNC1999	DMSO	OK	0.694851	0.35583	-0.965515	-2.03543	0.0004	0.0214925	yes	SLC45A4
21577	XLOC_021577	UNC1999	DMSO	OK	2.43095	1.24545	-0.96485	-1.83375	0.00145	0.0439888	yes	ACTN4
8433	XLOC_008433	UNC1999	DMSO	OK	1.33664	0.685027	-0.964374	-1.86743	0.00145	0.0439888	yes	EHD1
19818	XLOC_019818	UNC1999	DMSO	OK	3.12865	1.60894	-0.959433	-1.94744	0.0006	0.0265574	yes	HID1
45182	XLOC_045182	UNC1999	DMSO	OK	20.1459	10.3731	-0.957632	-1.9796	0.0009	0.0343463	yes	HDHD3
45432	XLOC_045432	UNC1999	DMSO	OK	9.81624	5.05874	-0.956393	-1.86805	0.0013	0.0414159	yes	ENTPD2
22013	XLOC_022013	UNC1999	DMSO	OK	1.35761	0.702142	-0.951235	-1.89677	0.001	0.0358804	yes	EPN1
7186	XLOC_007186	UNC1999	DMSO	OK	3.82623	1.98572	-0.946264	-2.01605	0.0006	0.0265574	yes	ADRBK1
17657	XLOC_017657	UNC1999	DMSO	OK	28.5423	14.8508	-0.942565	-2.06573	0.00115	0.038452	yes	APRT
20964	XLOC_020964	UNC1999	DMSO	OK	3.24057	1.68701	-0.941778	-1.98437	0.00065	0.0279681	yes	SCAMP4
30169	XLOC_030169	UNC1999	DMSO	OK	1.12433	0.587535	-0.936323	-1.94545	0.001	0.0358804	yes	PLXNA1
20920	XLOC_020920	UNC1999	DMSO	OK	8.12349	4.254	-0.93328	-1.90539	0.00145	0.0439888	yes	MISP
7034	XLOC_007034	UNC1999	DMSO	OK	5.15949	2.70482	-0.931698	-1.82516	0.0017	0.0487003	yes	CCDC86
2583	XLOC_002583	UNC1999	DMSO	OK	0.769242	0.403508	-0.93084	-1.83244	0.00175	0.0493473	yes	RAP1GAP
1923	XLOC_001923	UNC1999	DMSO	OK	1.62288	0.852451	-0.928869	-1.88698	0.0013	0.0414159	yes	CDK18
28965	XLOC_028965	UNC1999	DMSO	OK	23.5186	12.3903	-0.924588	-2.02711	0.0009	0.0343463	yes	SLC25A1
18229	XLOC_018229	UNC1999	DMSO	OK	10.0728	5.31562	-0.922156	-2.00228	0.0011	0.0377143	yes	PPP1R1B
45429	XLOC_045429	UNC1999	DMSO	OK	5.08945	2.69237	-0.918635	-2.03347	0.0006	0.0265574	yes	ABCA2
42368	XLOC_042368	UNC1999	DMSO	OK	56.3002	29.8436	-0.915718	-2.01537	0.0012	0.0392727	yes	GRINA
29	XLOC_000029	UNC1999	DMSO	OK	4.34598	2.30766	-0.913247	-1.98641	0.0008	0.0322388	yes	AGRN
14745	XLOC_014745	UNC1999	DMSO	OK	3.68185	1.95606	-0.912479	-1.80689	0.00155	0.0454891	yes	C15orf39
16163	XLOC_016163	UNC1999	DMSO	OK	42.925	22.8218	-0.911404	-1.94536	0.0014	0.0434483	yes	ALDOA
2329	XLOC_002329	UNC1999	DMSO	OK	4.28037	2.27584	-0.911334	-1.91573	0.0009	0.0343463	yes	SDF4
27710	XLOC_027710	UNC1999	DMSO	OK	6.80368	3.61861	-0.910879	-1.94491	0.00075	0.0307985	yes	HELZ2
31412	XLOC_031412	UNC1999	DMSO	OK	4.53737	2.41409	-0.910374	-2.05394	0.00045	0.0228169	yes	PLXND1
22094	XLOC_022094	UNC1999	DMSO	OK	17.512	9.3234	-0.909414	-2.02109	0.00065	0.0279681	yes	TRIM28
7108	XLOC_007108	UNC1999	DMSO	OK	13.7359	7.31311	-0.909396	-1.93309	0.00135	0.0423837	yes	PRDX5
47503	XLOC_047503	UNC1999	DMSO	OK	5.1822	2.75906	-0.909387	-2.0177	0.0005	0.024	yes	FLNA
7784	XLOC_007784	UNC1999	DMSO	OK	3.00485	1.60087	-0.908431	-1.91379	0.00085	0.0333818	yes	ANO9
36959	XLOC_036959	UNC1999	DMSO	OK	0.626049	0.333643	-0.907971	-1.87892	0.00155	0.0454891	yes	PPARD
45265	XLOC_045265	UNC1999	DMSO	OK	41.8617	22.3446	-0.905706	-1.9398	0.00095	0.0352577	yes	RPL35
42373	XLOC_042373	UNC1999	DMSO	OK	42.2689	22.6119	-0.902513	-2.01591	0.0013	0.0414159	yes	CYC1
40249	XLOC_040249	UNC1999	DMSO	OK	1.96948	1.0537	-0.902347	-1.90499	0.0006	0.0265574	yes	ADAP1,COX19
30173	XLOC_030173	UNC1999	DMSO	OK	2.15439	1.15264	-0.902335	-1.87498	0.00115	0.038452	yes	PODXL2
31027	XLOC_031027	UNC1999	DMSO	OK	185.619	99.3492	-0.901763	-2.12827	0.0007	0.0296471	yes	RPL29
21153	XLOC_021153	UNC1999	DMSO	OK	4.33987	2.32975	-0.897478	-1.86985	0.0007	0.0296471	yes	PRKCSH
45358	XLOC_045358	UNC1999	DMSO	OK	1.25341	0.673268	-0.896605	-1.87935	0.00125	0.0406627	yes	GBGT1,RALGDS
33029	XLOC_033029	UNC1999	DMSO	OK	13.1828	7.08745	-0.89532	-1.94634	0.00095	0.0352577	yes	TMEM129
8568	XLOC_008568	UNC1999	DMSO	OK	10.4012	5.62071	-0.887922	-1.94512	0.0008	0.0322388	yes	DHCR7
29308	XLOC_029308	UNC1999	DMSO	OK	3.45138	1.87754	-0.87833	-1.84403	0.00175	0.0493473	yes	TTLL12
17181	XLOC_017181	UNC1999	DMSO	OK	5.64505	3.09007	-0.869345	-1.86786	0.00095	0.0352577	yes	C16orf58
7332	XLOC_007332	UNC1999	DMSO	OK	6.6888	3.68204	-0.861242	-1.86767	0.00075	0.0307985	yes	TSKU
6453	XLOC_006453	UNC1999	DMSO	OK	35.301	19.4695	-0.858496	-1.80347	0.00175	0.0493473	yes	RPLP2
9277	XLOC_009277	UNC1999	DMSO	OK	23.4249	12.9575	-0.854251	-1.89616	0.00135	0.0423837	yes	H2AFJ
39054	XLOC_039054	UNC1999	DMSO	OK	6.0843	3.37177	-0.851585	-1.89247	0.0013	0.0414159	yes	TTYH3
24686	XLOC_024686	UNC1999	DMSO	OK	7.57614	4.2265	-0.841999	-1.84428	0.00145	0.0439888	yes	IGFBP2
20912	XLOC_020912	UNC1999	DMSO	OK	13.001	7.27319	-0.837958	-1.84217	0.00135	0.0423837	yes	BSG
38836	XLOC_038836	UNC1999	DMSO	OK	283.681	158.959	-0.835613	-2.37816	0.0008	0.0322388	yes	SF3B5
29122	XLOC_029122	UNC1999	DMSO	OK	0.998853	0.561874	-0.830024	-1.79196	0.00165	0.0476471	yes	AC000041.8,AP1B1
45922	XLOC_045922	UNC1999	DMSO	OK	16.3131	9.34372	-0.803961	-1.83765	0.0016	0.0464516	yes	GJB1
18703	XLOC_018703	UNC1999	DMSO	OK	1.12024	0.64373	-0.799274	-1.79971	0.00145	0.0439888	yes	SEPT9

## Sheet: List genes downregulated
	gene_id	sample_1	sample_2	status	value_1	value_2	log2_fold_change	test_stat	p_value	q_value	significant	Gene name
11258	XLOC_011258	UNC1999	DMSO	OK	0	12.4364	Inf	NA	0.0001	0.00864	yes	RNU4-2
30461	XLOC_030461	UNC1999	DMSO	OK	0.508274	1.66818	1.7146	3.37903	5e-05	0.00519231	yes	ECT2
4936	XLOC_004936	UNC1999	DMSO	OK	0.240029	0.633039	1.39908	2.39714	5e-05	0.00519231	yes	UBE2D1
42851	XLOC_042851	UNC1999	DMSO	OK	1.18793	2.83757	1.2562	2.50034	5e-05	0.00519231	yes	LYPLA1
42849	XLOC_042849	UNC1999	DMSO	OK	1.09628	2.60464	1.24847	2.63505	5e-05	0.00519231	yes	TCEA1
2074	XLOC_002074	UNC1999	DMSO	OK	7.34699	17.2991	1.23547	2.6607	5e-05	0.00519231	yes	SRP9
4948	XLOC_004948	UNC1999	DMSO	OK	2.8132	6.50137	1.20853	2.36343	0.0001	0.00864	yes	CDK1
39494	XLOC_039494	UNC1999	DMSO	OK	0.670081	1.54619	1.20631	2.27547	0.00015	0.0114894	yes	ZNF92
33694	XLOC_033694	UNC1999	DMSO	OK	1.42172	3.25014	1.19286	1.9548	0.00155	0.0454891	yes	MAD2L1
37140	XLOC_037140	UNC1999	DMSO	OK	0.757514	1.72854	1.19021	1.92619	0.00125	0.0406627	yes	KIAA1586
14462	XLOC_014462	UNC1999	DMSO	OK	0.839754	1.88738	1.16835	2.30851	0.00015	0.0114894	yes	NUSAP1
9133	XLOC_009133	UNC1999	DMSO	OK	1.21174	2.69834	1.15499	2.14592	0.0001	0.00864	yes	RAD51AP1
40703	XLOC_040703	UNC1999	DMSO	OK	0.547047	1.21346	1.14939	2.33486	5e-05	0.00519231	yes	ZNF680
5206	XLOC_005206	UNC1999	DMSO	OK	0.432953	0.953157	1.1385	2.30084	5e-05	0.00519231	yes	HELLS
37895	XLOC_037895	UNC1999	DMSO	OK	0.753956	1.65307	1.13259	2.29118	0.0002	0.0135849	yes	DEK
5192	XLOC_005192	UNC1999	DMSO	OK	0.322767	0.707576	1.13239	2.0774	0.00045	0.0228169	yes	KIF11
19361	XLOC_019361	UNC1999	DMSO	OK	2.92841	6.16084	1.07301	2.18263	0.00045	0.0228169	yes	TOP2A
4056	XLOC_004056	UNC1999	DMSO	OK	0.36025	0.756565	1.07047	1.97409	0.00075	0.0307985	yes	ASPM
5762	XLOC_005762	UNC1999	DMSO	OK	0.847749	1.75903	1.05307	2.13147	0.0003	0.0183051	yes	RP11-313J2.1
24250	XLOC_024250	UNC1999	DMSO	OK	4.05943	8.37259	1.0444	1.90808	0.0012	0.0392727	yes	SPOPL
16222	XLOC_016222	UNC1999	DMSO	OK	0.382741	0.772361	1.01291	1.9445	0.0011	0.0377143	yes	ZNF267
4295	XLOC_004295	UNC1999	DMSO	OK	3.97159	8.0142	1.01284	2.18952	0.0004	0.0214925	yes	LBR
42912	XLOC_042912	UNC1999	DMSO	OK	0.750503	1.51031	1.00892	1.85211	0.001	0.0358804	yes	GGH
14443	XLOC_014443	UNC1999	DMSO	OK	0.427744	0.859151	1.00616	1.8651	0.0016	0.0464516	yes	CASC5
37439	XLOC_037439	UNC1999	DMSO	OK	9.98612	19.9272	0.996741	2.21432	0.00035	0.02	yes	MARCKS
46295	XLOC_046295	UNC1999	DMSO	OK	0.796915	1.58321	0.990357	2.06345	0.00045	0.0228169	yes	PHF6
42928	XLOC_042928	UNC1999	DMSO	OK	1.13183	2.24429	0.98761	2.00452	0.0005	0.024	yes	ARMC1
46296	XLOC_046296	UNC1999	DMSO	OK	0.380635	0.753519	0.985234	1.94725	0.001	0.0358804	yes	HPRT1
12874	XLOC_012874	UNC1999	DMSO	OK	1.10873	2.14778	0.953935	1.93668	0.00075	0.0307985	yes	NAA30
13567	XLOC_013567	UNC1999	DMSO	OK	0.500186	0.967838	0.952301	1.90538	0.0013	0.0414159	yes	MIS18BP1
10603	XLOC_010603	UNC1999	DMSO	OK	6.59311	12.7043	0.946291	2.06778	0.00025	0.0156977	yes	TWF1
33587	XLOC_033587	UNC1999	DMSO	OK	29.079	56.0049	0.945575	2.07667	0.0011	0.0377143	yes	H2AFZ
31864	XLOC_031864	UNC1999	DMSO	OK	1.47528	2.83502	0.942365	1.99602	0.0005	0.024	yes	PPP1R2
37088	XLOC_037088	UNC1999	DMSO	OK	0.570298	1.0856	0.928702	1.9916	0.0006	0.0265574	yes	CD2AP
33586	XLOC_033586	UNC1999	DMSO	OK	0.582825	1.10745	0.926105	1.89195	0.00135	0.0423837	yes	DNAJB14
13634	XLOC_013634	UNC1999	DMSO	OK	3.74914	7.08333	0.917866	1.95075	0.0011	0.0377143	yes	GMFB
643	XLOC_000643	UNC1999	DMSO	OK	2.86623	5.40844	0.916059	2.02348	0.00095	0.0352577	yes	CMPK1
4666	XLOC_004666	UNC1999	DMSO	OK	4.63135	8.72345	0.913465	2.0122	0.00075	0.0307985	yes	ARL5B
45168	XLOC_045168	UNC1999	DMSO	OK	2.00352	3.711	0.889271	1.9704	0.00045	0.0228169	yes	PTBP3
34285	XLOC_034285	UNC1999	DMSO	OK	0.482243	0.891366	0.886257	1.82467	0.00155	0.0454891	yes	SUB1
18119	XLOC_018119	UNC1999	DMSO	OK	0.787217	1.45384	0.885038	1.88132	0.0012	0.0392727	yes	SUZ12
14771	XLOC_014771	UNC1999	DMSO	OK	1.8622	3.43811	0.88461	1.81537	0.00155	0.0454891	yes	RCN2
1774	XLOC_001774	UNC1999	DMSO	OK	1.79491	3.31267	0.884081	1.81475	0.0015	0.0451253	yes	TSEN15
31295	XLOC_031295	UNC1999	DMSO	OK	6.21971	11.2773	0.858495	1.86102	0.00115	0.038452	yes	NAA50
29545	XLOC_029545	UNC1999	DMSO	OK	1.27131	2.30122	0.856081	1.86197	0.0012	0.0392727	yes	STT3B
34527	XLOC_034527	UNC1999	DMSO	OK	0.65521	1.17705	0.845153	1.83108	0.0014	0.0434483	yes	TNPO1
41738	XLOC_041738	UNC1999	DMSO	OK	0.644768	1.15476	0.840744	1.83846	0.00155	0.0454891	yes	ADAM9
31727	XLOC_031727	UNC1999	DMSO	OK	0.731667	1.30409	0.833788	1.85743	0.0011	0.0377143	yes	TBL1XR1
32393	XLOC_032393	UNC1999	DMSO	OK	3.37766	5.98596	0.825558	1.80334	0.0017	0.0487003	yes	EREG
5440	XLOC_005440	UNC1999	DMSO	OK	11.9761	20.9415	0.80621	1.80266	0.0014	0.0434483	yes	BUB3
