# Supplementary material for: Targeting bivalency de-represses Indian Hedgehog and inhibits self-renewal of colorectal cancer-initiating cells
Source: Nat Commun. 2019 Mar 29;10:1436. doi: 10.1038/s41467-019-09309-4 (PMC6441108; doi:10.1038/s41467-019-09309-4)
Supplement: Supplementary file 5 — Supplementary Data 2 [file 41467_2019_9309_MOESM5_ESM.xlsx]

## Sheet: DEEnhancers_Homer_Motifs
Supplementary Data 2- Cis-regulatory element analysis performed on transcriptionally accessible chromatin
Rank	P-value	log P-pvalue	% of Targets	% of Background	STD(Bg STD)	Best Match/Details	Motif
1	1e-16	-37.17	0.0195	0	42.9bp (0.0bp)	SPIC/MA0687.1/Jaspar(0.663)
2	1e-15	-35.34	0.0238	0.0006	49.9bp (39.1bp)	Sox6/MA0515.1/Jaspar(0.741)
3	1e-14	-32.27	0.0173	0.0003	77.5bp (32.3bp)	AR-halfsite(NR)/LNCaP-AR-ChIP-Seq(GSE27824)/Homer(0.761)
4	1e-14	-32.27	0.0173	0.0001	56.0bp (0.0bp)	POL010.1_DCE_S_III/Jaspar(0.599)
5	1e-14	-32.27	0.0173	0.0002	59.3bp (39.3bp)	THAP1/MA0597.1/Jaspar(0.713)
6	1e-11	-27.48	0.0152	0.0003	63.4bp (39.8bp)	ZNF467(Zf)/HEK293-ZNF467.GFP-ChIP-Seq(GSE58341)/Homer(0.611)
7	1e-11	-27.48	0.0152	0	38.1bp (0.0bp)	MZF1(var.2)/MA0057.1/Jaspar(0.590)
8	1e-11	-26.78	0.0173	0.0003	43.5bp (0.0bp)	Arntl/MA0603.1/Jaspar(0.683)
9	1e-11	-26.16	0.0281	0.0018	52.8bp (55.6bp)	ZNF519(Zf)/HEK293-ZNF519.GFP-ChIP-Seq(GSE58341)/Homer(0.748)
10	1e-11	-26.09	0.0303	0.0022	62.8bp (63.8bp)	PB0208.1_Zscan4_2/Jaspar(0.622)
11	1e-10	-24.88	0.0195	0.0007	37.7bp (62.2bp)	PB0044.1_Mtf1_1/Jaspar(0.645)
12	1e-10	-23.09	0.0216	0.0012	54.4bp (34.9bp)	CREB3/MA0638.1/Jaspar(0.644)
13	1e-10	-23.03	0.0303	0.0028	45.3bp (48.4bp)	Pax2/MA0067.1/Jaspar(0.716)
14	1e-09	-22.82	0.013	0.0002	67.9bp (11.2bp)	Slug(Zf)/Mesoderm-Snai2-ChIP-Seq(GSE61475)/Homer(0.672)
15	1e-09	-22.82	0.013	0.0002	26.2bp (4.6bp)	Pknox1(Homeobox)/ES-Prep1-ChIP-Seq(GSE63282)/Homer(0.725)
16	1e-09	-21.72	0.0368	0.0051	56.0bp (65.7bp)	NR4A2/MA0160.1/Jaspar(0.792)
17	1e-08	-19.9	0.0152	0.0005	50.6bp (65.8bp)	PRDM9(Zf)/Testis-DMC1-ChIP-Seq(GSE35498)/Homer(0.712)
18	1e-08	-19.9	0.0152	0.0005	35.5bp (21.4bp)	ZEB1/MA0103.2/Jaspar(0.763)
19	1e-08	-19.06	0.0303	0.0039	62.5bp (48.5bp)	ZNF354C/MA0130.1/Jaspar(0.646)
20	1e-08	-18.72	0.013	0.0004	39.4bp (65.1bp)	PB0107.1_Ascl2_2/Jaspar(0.584)
21	1e-08	-18.62	0.0368	0.0062	55.9bp (72.7bp)	GLI2/MA0734.1/Jaspar(0.723)
22	1e-07	-18.15	0.0346	0.0056	56.0bp (65.5bp)	PB0110.1_Bcl6b_2/Jaspar(0.574)
23	1e-07	-18.12	0.0411	0.0081	48.7bp (63.8bp)	PB0203.1_Zfp691_2/Jaspar(0.631)
24	1e-07	-17.3	0.2316	0.1372	52.5bp (67.1bp)	Elk4(ETS)/Hela-Elk4-ChIP-Seq(GSE31477)/Homer(0.644)
25	1e-07	-16.99	0.0195	0.0016	51.3bp (61.9bp)	PB0199.1_Zfp161_2/Jaspar(0.712)
26	1e-07	-16.69	0.026	0.0032	53.1bp (83.1bp)	MafA(bZIP)/Islet-MafA-ChIP-Seq(GSE30298)/Homer(0.700)
27	1e-06	-16.04	0.1385	0.0691	50.8bp (63.2bp)	PB0133.1_Hic1_2/Jaspar(0.723)
28	1e-06	-14.92	0.0108	0.0003	56.1bp (10.8bp)	RUNX2(Runt)/PCa-RUNX2-ChIP-Seq(GSE33889)/Homer(0.674)
29	1e-06	-14.21	0.0152	0.001	56.2bp (29.2bp)	PB0011.1_Ehf_1/Jaspar(0.697)
30	1e-05	-13.32	0.0303	0.0063	45.4bp (67.7bp)	ZNF519(Zf)/HEK293-ZNF519.GFP-ChIP-Seq(GSE58341)/Homer(0.824)
31	0.0001	-11.49	0.013	0.0012	38.6bp (58.4bp)	ZBTB7A/MA0750.1/Jaspar(0.614)
32	0.0001	-11.3	0.0087	0.0004	44.0bp (33.0bp)	Arid5a/MA0602.1/Jaspar(0.738)
33	0.001	-9.07	0.0238	0.006	41.8bp (57.3bp)	PB0060.1_Smad3_1/Jaspar(0.722)
34	0.001	-8.319	0.0108	0.0013	65.9bp (43.9bp)	Neurog1/MA0623.1/Jaspar(0.691)
35	1	-1.415	0.0325	0.0265	47.9bp (64.2bp)	PB0130.1_Gm397_2/Jaspar(0.788)
