# Supplementary material for: Targeting bivalency de-represses Indian Hedgehog and inhibits self-renewal of colorectal cancer-initiating cells
Source: Nat Commun. 2019 Mar 29;10:1436. doi: 10.1038/s41467-019-09309-4 (PMC6441108; doi:10.1038/s41467-019-09309-4)
Supplement: Supplementary file 6 — Source Data file [file 41467_2019_9309_MOESM6_ESM.xlsx]

## Sheet: Figure 1
A	SUV420H1/2	G9a	SMYD2	BAZ2A/B	DMSO	LSD1	PAD4	PRMT5	CREBBP/EP300	BRD2/3/4/T	BRD7/9	PRMT type I	PRMT4/6	BRPF1/2/3	CECR2	WDR5	SETD7	SMARCA2/4/PB1	BRPF1B	DOT1L	PRMT3	L3MBTL3	EZH2
Rep 1	38.27	72.29	61.52	63.53	107.108	85.52	94.8858	77.04	82.12	34.67	82.56	94.87	75.45	41.95	94.64	94.28	111.8	115.21	95.5	93	94.4	82.05	48.18
Rep 2	55.5	63.66	51.79	50.08	130.7	55.71	90.22	46.23	37.38	32.38	68.37	56.41	53.96	57.58	70.61	57.84	65.78	91.68	105.44	49.95	69.27	57.18	19.85
Rep 3	65.68	118.08	52.61	101.57	95.11	102.49	84.65	66.05	72.95	61.9	61.88	72.08	87.73	26.21	111.74	111.8	108.53	44.79	27.02	98.74	42.84	52.3	28.54
Rep 4	54.0322	65.6453	68.0838	89.7352	104.76	124.371	87.2866	49.4397	112.464	17.6788	83.8931	55.5765	111.173	51.3905	113.429	115.055	106.713	85.2343	74.6676	108.572	42.9169	125.195	21.8852
B
				Patient samples
	Compound	[µM]	Target name	CSC171C	CSC171L	POP164	POP181	POP66	POP92
	A196	10	SUV420H	82.95	60.09	62.46	75.26	63.12	60.65
	A366	5	G9A	69.68	79.84	90.42	88.42	90.46	88.02		% Viability
	Bay 598	10	SMYD2	95.86	74.63	85.6	91.69	97.32	89.71		100-85
	BAZ2ICR	5	BAZ2A/B	109.51	115.41	104.27	108.64	98.19	108.46		85-50
	DMSO		CTL	100	100	100	100	100	100		50-30
	GSK484	10	PAD4	82.48	87.64	76.96	79.57	91.5	84.41		30-0
	GSK591	10	PRMT5	36.97	15.12	31.49	37.33	66.16	74.37
	GSKLSD1	1	LSD1	97.74	107.86	101.3	72.55	92.46	111.93
	SGCBP30	5	CBP, P300	5.13	5.08	95.32	110.96	103.62	110.22
	JQ1	1	Brd4	8.98	9.23	6.59	25.02	30.54	36.98
	LP99	10	BRD7/9	89.98	83.69	95.16	106.62	105.57	99.75
	MS023	10	PRMT1/3/4/6/8	74.91	65.78	7.08	34.18	67.6	99.02
	MS049	10	PRMT4/6	77.76	29.58	104.53	101.18	105.02	108.61
	Ni57	10	BRPF1/2/3	78.52	91.72	71.88	72.43	49.72	43.66
	NVS-1	1	CERC2	99.36	106.57	99.58	77.41	49.15	97.76
	OICR9429	5	WDR5	104.95	102.95	105.91	101.78	102.61	109.41
	PFI2	10	SETD7	94.48	110.69	99.14	93.36	103.36	100.71
	PFI3	10	Smarca2/4	120.32	122.78	102.44	94.21	93.08	105.15
	Pfi4	10	BRPF1B	42.8	8.04	32.06	76.57	112.55	105.49
	SGC0946	5	DOT1L	97.76	111.36	91.77	75.85	94.47	106.45
	SGC707	10	PRMT3	16.91	5.73	73.32	89.8	9.35	18.04
	UNC1215	5	L3MBTL3	103.97	110.14	99.69	101.95	101.98	105.25
	UNC1999	5	EZH2	43.73	9.92	24.51	32.65	27.64	14.13
C
		POP92				POP66				LS174T
	UNC1999 (uM)	Rep 1	Rep 2	Rep 3	Rep 4	Rep 1	Rep 2	Rep 3	Rep 4	Rep 1	Rep 2	Rep 3	Rep 4
	0	100	100	111	79.8	103.193	103.746	115.787	102.694	101.1	99.2	103.3	102.8
	3	31.546	44.725	43.24	40.1	52.9554	27.572	58.8375	46.2	58.275	50.7833	49.515	45.2633
	5	37.3	34	15.1	19.548	25	1.905	1.645	1.775	37.25	23.75	22.685	12.345
	UNC2400 (uM)	Rep 1	Rep 2	Rep 3	Rep 4	Rep 1	Rep 2	Rep 3	Rep 4	Rep 1	Rep 2	Rep 3	Rep 4
	0	86.5333	92.5533	86.5333	110.96	103.193	103.746	115.787	102.694	100.15	103.05	100	88.8233
	3	95.655	120.92	96.15	88.9333	83.58	95.99	110.1	105.28	102.1	94.85	108.907	108.907
	5	102.9	102.9	86.35	81.1	106.76	111.8	105.63	72.77	94	92.5	86.3	90.9333
D		UNC1999 (uM)	Rep 1	Rep 2	Rep 3	Rep 4
		0	1	1	0.95	1.21
		0.01	1	0.98	0.943333	0.85
		0.1	1.14	0.809888	1.15335	0.92
		0.5	0.63	0.854941	0.5	0.495
		1	0.65	0.51181	0.556742	0.598371
		3	0.319251	0.34	0.319251	0.1
		5	0.16	0.05	0.347693	0.11
E			CTL				shRNA 1				shRNA 2
			Rep 1	Rep 2	Rep 3	Rep 4	Rep 1	Rep 2	Rep 3	Rep 4	Rep 1	Rep 2	Rep 3	Rep 4
		0	1	1	1	1	1	1	1	1	1	1	1	1
		4	4.38	5.78	7.93	6.08	2.62167	0.974	1.602	2.22	2.284	3.38	1.72	2.1
		7	6.77667	8.43917	10.575	8.63	3.05417	1.144	2.012	3.14	3.849	4.93	2.82	3.35
F
Uncropped gels
Figure 1F highlighted in red square
G			CTL			shRNA 1			shRNA 2
			Rep 1	Rep 2	Rep 3	Rep 1	Rep 2	Rep 3	Rep 1	Rep 2	Rep 3
		0	100	104.4	98.825	32.025	53.675	28.1667	27.15	46.5	27.25
		3	15.65	46.0667	30.05	33.375	43.225	17.2333	13.9	18.6667	24.6

## Sheet: Figure 2
	H3K27me3 score					EZH2 Score
b	Normal	Tumour				Normal	Tumour
	0	6				2	2.25
	2	12				2	12
	1	12				4	4
	2.5	10				2	5
	4.5	1.6				4.5	2.2
	2	1				1	2
	2	5.83333				3	7.33333
	10	6				3.5	6
	1	3				1	6
	5	7.2				0	12
	4	10.6667				3.5	6.66667
	4.5	1.66667				2	4.5
	5	1				0	2.8
	1	3.4				2	2.2
	2	12				1	12
	4.5	5.66667				0	2.33333
	1	9.33333				1	4.33333
	1	11.3333				6	6.16667
	4.5	1.33333				1	6
	8	6.16667				2	7.16667
	1	12				1	4
	1	1.5				7	1
	3	2				2	12
	1	7.66667				8	1
	6	5				5.5	5.5
	1	6.33333				2	5.5
	9	1				0	1
	2	7.2				3.5	4.6
	2.5	3				4	3.6
	9	6.16667				0	3
	0	0				3.5	0
	1	7.2				0	5.4
		12					6.25
		5.66667					3.33333
		8.66667					6.66667
		6.33333					3.83333
		1.6					1.8
		2.33333					3.33333
		1.33333					5.33333
		2.5					5.16667
		4					1.33333
		1.5					3.5
		0.8					5.8
		0					0
		1					4
		12					3.66667
		0.8					1.25
		12					9.33333
		2					4
		10.5					12
		1					4
		9					2.75
		7.5					5.5
		1					1
		1.5					5
		2					6
		3.5					7.5
		12					1
		2					6
		6.66667					2.66667
		1.33333					4
		10					7.5
		0.5					0.5
		0.5					5
		5					5
		0					0
		4.5					4.83333
		1					2
		1					2.4
		3.83333					2.16667
		6.66667					12
		3.16667					6
		3.5					4.5
		2.8					4.4
		2.4					7.6
		9					12
		4					2.25
		4.8					2.6
		12					3
		0.5					0.5
		1.2					3.4
		5.66667					6.33333
		9					5.2
		2.8					4.2
		1					1
		1					5.33333
		7.4					4.4
		7.33333					5.33333
		9.2					3.8
		2.25					5
		1.2					4.4
		8.5					3.5
		6.16667					1.66667
		10					3.5
		3					5
		3					9
		1.16667					1.66667
		1.16667					3
		1.16667					2.83333
		0					0
		4.8					8.4
		1.33333					4.66667
		7.16667					10.1667
		8.33333					1.66667
		2.33333					2.25
		12					9.6
		12					3.2
		2.14286					10.5
		12					5.6
		4.5					6.25
		1.66667					5.66667
		0.6					0.6
		4.5					1.5
		12					6
		6.66667					4.33333
		6.33333					4.66667
		7.33333					3.5
		5.33333					5.66667
		3.75					5.25
		0.66667					1
		2.66667					10
		9					3.33333
		2.33333					3.33333
		1.5					10.5
		1					2.2
		6.5					5
		2.25					6.2
		1.33333					5.16667
		6.75					6.5
		8.8					6.33333
		2					5
		2					4
		8					7
		1.5					2
		2.66667					1.66667
		3.16667					5.16667
		5					2
		5					5.33333
		3.5					3.66667
		3.5					5
		1					9
		2.8					5.6
		3.25					11.25
		9.2					3.8
		2.6					5.2
		4.5					4.5
		10					4
		4.5					3
		1.5					11.25
		2.5					12
		12					3
		2.66667					1.66667
		1.66667					4.66667
		8.16667					8.5
		1.4					1.8
		1.5					7
		1.75					3.5
		1.25					2.5
		1					0.75
		2.4					4.4
		10.6					2.8
		4.33333					5.33333
		2					4.16667
		3.75					6.25
		3.75					3
		3.5					5
		1					8.5
		0					0
		4					1.5
		11.25					1
		7.66667					1.5
		2					5
		6.66667					7.16667
		6					1.75
		2.5					6
		0.75					0
		2					2
		3					6
		8					0.66667
		0.66667					8.33333
		5.33333					2.5
		1.66667					9
		8					4.5
		1.5					5
		7.5					6.83333
		12					8.5
		12					3
		0.2					6
		1.4					1.6
		1.6					3
		3.5					4
		8.33333					3.25
		2					2.4
		1.8					4.16667
		4.33333					1.33333
		5.66667					3
		3					3
		6.75					4.5
		1.16667					1.4
		1.8					5.5
		1					7
		1					2
		12					1.16667
		12					5.25
		1.25					6.4
		1					6.5
		1					2
		1.5					4.4
		12					4
		9					9
		11.25					1
		1					7.33333
		7.33333					4.66667
		8.66667					2
		8					6
		4					1.5
		1.16667					6.33333
		3.33333					2.5
		4					3.4
		1.2					3
		0					7.33333
		6					5
		7.66667					1
		1					0.5
		4.5					2
		6					2.5
		3					0
		0					6
		1					5.4
		2					1.5
		6					4.5
		5					2.16667
		2.33333					2.66667
		1.66667					1.2
		3.2					3.5
		0.5					5
		4					7.66667
		1.33333					2.6
		6.8					5
		8.66667					1.25
		6					3
		4.25					2
		1.5					1
		2.5					1
		2.75					12
		1					8
		6.2					8
		10.6667					6.16667
		3.83333					4.5
		1.33333					3
		2.4					2
c
	Percentage recurrence
		Recurrence	No Recurrence
	EZH2 High	31	68
	EZH2 Low	14	85
d	Colon Crypt Genes				Colon Top Genes
	Gene name	Pearson r	p value		Gene name	Pearson r	p value
	ANGPTL1*	-0.588786	8.32395e-30		PLCD1*	-0.629218	4.38468e-35
	PRELP*	-0.572313	9.27611e-28		SMPD1*	-0.596428	1.72627e-30
	SYNPO2*	-0.561356	1.8331e-26		FBXO32*	-0.595957	1.98719e-30
	SYNPO2.1*	-0.561356	1.8331e-26		FBXO32.1*	-0.595957	1.98719e-30
	BEX1*	-0.561239	1.87048e-26		FBXO32.2*	-0.595957	1.98719e-30
	OGN*	-0.557294	5.31978e-26		FBXO32.3*	-0.595957	1.98719e-30
	SFRP1*	-0.557125	5.53176e-26		MYLK*	-0.58325	8.59131e-29
	MYL9*	-0.553762	1.33055e-25		MGLL*	-0.555582	1.84533e-25
	PTPN21*	-0.536979	9.66064e-24		SMPDL3A*	-0.536872	2.22454e-23
	CLU*	-0.53658	1.0603e-23		TP53INP2*	-0.535989	2.76215e-23
	CNN1*	-0.530712	4.45982e-23		USP2*	-0.532808	6.03299e-23
	KCNMB1*	-0.529921	5.37306e-23		UGP2*	-0.529821	1.247e-22
	MAL*	-0.528386	7.69858e-23		ACOX1*	-0.521903	8.28821e-22
	RERG*	-0.521341	4.08899e-22		ACOX1.1*	-0.521903	8.28821e-22
	RGMA*	-0.516334	1.31161e-21		CCL23*	-0.519624	1.40999e-21
	GREM2*	-0.511189	4.26004e-21		CLDN23*	-0.518075	2.02106e-21
	GREM2.1*	-0.511189	4.26004e-21		ABCG2*	-0.515142	3.98391e-21
	ADH1B*	-0.509388	6.33728e-21		ABCG2.1*	-0.515142	3.98391e-21
	TAGLN*	-0.492004	2.90932e-19		RNF152*	-0.514788	4.29981e-21
	RASGEF1C*	-0.483358	1.77236e-18		AQP7*	-0.514206	4.90452e-21
	PGM5*	-0.468528	3.5421e-17		AQP7.1*	-0.514206	4.90452e-21
	GAB1*	-0.451149	9.83993e-16		AQP7.2*	-0.514206	4.90452e-21
	CAP2*	-0.442417	4.80327e-15		IL10RB*	-0.507045	2.48577e-20
	OGDH*	-0.439419	8.21002e-15		IL10RB.1*	-0.507045	2.48577e-20
	NEXN*	-0.437216	1.21113e-14		PADI2*	-0.50573	3.32144e-20
	GCG*	-0.428687	5.34013e-14		NPY*	-0.505268	3.67394e-20
	PCDH7*	-0.425919	8.50006e-14		PKIB*	-0.503789	5.09721e-20
	FLRT2*	-0.410102	1.18439e-12		PKIB.1*	-0.503789	5.09721e-20
	ADAMTS1*	-0.399148	6.67223e-12		PKIB.2*	-0.503789	5.09721e-20
	DMD*	-0.397123	8.95862e-12		SLC25A23*	-0.50193	7.63668e-20
	KIF5C*	-0.390459	2.47432e-11		SLC36A1*	-0.491252	7.77029e-19
	SMTN*	-0.389818	2.70711e-11		MXI1*	-0.490845	8.45274e-19
	SMTN.1*	-0.389818	2.70711e-11		MXI1.1*	-0.490845	8.45274e-19
	BST1*	-0.374041	2.71475e-10		MXI1.2*	-0.490845	8.45274e-19
	NAV3*	-0.348255	9.4075e-09		MXI1.3*	-0.490845	8.45274e-19
	ATOH8*	-0.312082	8.01355e-07		MXI1.4*	-0.490845	8.45274e-19
	AMT*	-0.294536	5.64935e-06		MXI1.5*	-0.490845	8.45274e-19
	FYN*	-0.291334	7.76117e-06		MXI1.6*	-0.490845	8.45274e-19
	SYTL2*	-0.283112	1.832e-05		LITAF*	-0.490752	8.45274e-19
	MYO9A*	-0.280653	2.33997e-05		TAX1BP3*	-0.490498	8.89714e-19
	FMOD*	-0.280631	2.33997e-05		TP53INP1*	-0.488127	1.46773e-18
	TIMP3*	-0.269822	6.76636e-05		MAPK3*	-0.485276	2.6675e-18
	TIMP3.1*	-0.269822	6.76636e-05		ATP6V0D1*	-0.481095	6.35017e-18
	TIMP3.2*	-0.269822	6.76636e-05		SLC30A10*	-0.479301	9.16484e-18
	SERPINA3*	-0.259001	0.000178739		SOX17*	-0.479262	9.21278e-18
	FHOD3*	-0.248442	0.000468628		TCN2*	-0.478448	1.08546e-17
	FBN1*	-0.238579	0.00109647		KIAA1539*	-0.474924	2.21935e-17
	BEX2*	-0.233126	0.00167028		PDE1A*	-0.471337	4.55654e-17
	STK33*	-0.227589	0.00262127		CTDSP2*	-0.468226	8.41839e-17
	CACNA2D2*	-0.200231	0.0195365		RIOK3*	-0.466644	1.14762e-16
	ALDH1A1*	-0.197426	0.0232888		PDE9A*	-0.465157	1.53289e-16
	NGFRAP1*	-0.197197	0.0233543		TEX11*	-0.461968	2.84783e-16
	NR2C2*	-0.196388	0.0243539		HDAC9*	-0.461314	3.22346e-16
	FRAS1	-0.181459	0.064279		FMO5*	-0.461269	3.24169e-16
	LRIG1	-0.171469	0.117363		MAP1B*	-0.461055	3.36871e-16
	GREM1	-0.169839	0.125521		POLD4*	-0.456884	7.48847e-16
	GREM1.1	-0.169839	0.125521		CCNG2*	-0.454837	1.10217e-15
	GREM1.2	-0.169839	0.125521		GNG12*	-0.451655	2.00314e-15
	WFDC2	-0.163635	0.171812		PPM1A*	-0.451526	2.04598e-15
	MLPH	-0.156853	0.243375		DST*	-0.44979	2.82247e-15
	C5orf13	-0.144612	0.448111		DST.1*	-0.44979	2.82247e-15
	FN1	-0.138613	0.592125		ANPEP*	-0.449455	2.986e-15
	FN1.1	-0.138613	0.592125		LARGE*	-0.449404	3.00489e-15
	FN1.2	-0.138613	0.592125		PRDX6*	-0.449268	3.07247e-15
	TLE2	-0.133572	0.689979		TNFSF10*	-0.448102	3.80419e-15
	SMOC2	-0.129191	0.838942		LAMA1*	-0.447968	3.88801e-15
	TCEAL4	-0.126195	0.948376		RHOC*	-0.447474	4.24766e-15
	MYST3	-0.122986	1		RHOC.1*	-0.447474	4.24766e-15
	ZNF185	-0.0942419	1		RNF103*	-0.447346	4.32211e-15
	VPS41	-0.088026	1		HSD17B2*	-0.445193	6.40882e-15
	MUC5B	-0.0780973	1		SLC26A2*	-0.437702	2.48781e-14
	MUC5B.1	-0.0780973	1		OSTM1*	-0.434375	4.48832e-14
	OXCT1	-0.0728893	1		SLC9A1*	-0.433685	5.05549e-14
	LOC219347	-0.0722113	1		PEX26*	-0.432136	6.62305e-14
	RPS27	-0.0700118	1		PEX26.1*	-0.432136	6.62305e-14
	KIAA1324	-0.0626699	1		ALPI*	-0.430476	8.80612e-14
	ANXA13	-0.0623958	1		SLC6A19*	-0.427088	1.5832e-13
	PRRX1	-0.0505505	1		SLC6A19.1*	-0.427088	1.5832e-13
	SLC39A8	-0.0258677	1		SLC6A19.2*	-0.427088	1.5832e-13
	TUFT1	-0.0231343	1		SLC22A5*	-0.425946	1.90963e-13
	TUFT1.1	-0.0231343	1		RHOG*	-0.422209	3.61132e-13
	SULF1	-0.0133479	1		LHFPL2*	-0.420793	4.57911e-13
	DEPDC6	-0.00802498	1		TLR3*	-0.420094	5.1375e-13
	DEPDC6.1	-0.00802498	1		GNA11*	-0.415153	1.17282e-12
	ZNF10	-0.00420992	1		ABCG1*	-0.409418	3.00728e-12
	EEF1A1	0.00109209	1		MICAL2*	-0.408431	3.52038e-12
	TP53I11	0.00112782	1		MICAL2.1*	-0.408431	3.52038e-12
	SPINK1	0.00448314	1		ENPP1*	-0.407781	3.88606e-12
	PGAP1	0.01797	1		TBC1D1*	-0.406945	4.43574e-12
	SPRY1	0.0199504	1		SDCBP2*	-0.406511	4.74172e-12
	OLFM4	0.0291123	1		CGN*	-0.404494	6.54007e-12
	MTR	0.0358032	1		GUCA2A*	-0.403589	7.5352e-12
	ARID5B	0.0373888	1		PLXNA2*	-0.400228	1.2822e-11
	PLCB4	0.040043	1		DIRC2*	-0.400181	1.28734e-11
	PLCB4.1	0.040043	1		TESK2*	-0.399706	1.38293e-11
	MRPL24	0.0458979	1		EMP1*	-0.397772	1.86884e-11
	TP53	0.0636923	1		GDPD2*	-0.397603	1.91262e-11
	HUNK	0.0665971	1		CA4*	-0.396655	2.21099e-11
	COG4	0.0679129	1		IGSF3*	-0.394508	3.07834e-11
	MAGEF1	0.0718519	1		CHP*	-0.39066	5.55317e-11
	UGT1A6	0.0768755	1		CLIC5*	-0.389609	6.49947e-11
	GYG2	0.0835328	1		CLIC5.1*	-0.389609	6.49947e-11
	COL12A1	0.0933759	1		CLIC5.2*	-0.389609	6.49947e-11
	ALDH1B1	0.0983022	1		HPGD*	-0.389244	6.79885e-11
	ALDH1B1.1	0.0983022	1		BCAS1*	-0.389066	6.96126e-11
	ALDH1B1.2	0.0983022	1		ARHGEF18*	-0.388563	7.48854e-11
	PTPRO	0.112366	1		ABHD5*	-0.387206	9.16879e-11
	TRIP6	0.115958	1		ABHD5.1*	-0.387206	9.16879e-11
	EEF1G	0.117791	1		EDN3*	-0.384713	1.32583e-10
	CNTNAP2	0.137475	0.592125		VILL*	-0.383677	1.54292e-10
	GPC4	0.138299	0.592125		TRPV3*	-0.382073	1.95303e-10
	RPL5	0.140017	0.561243		VIPR1*	-0.381221	2.20885e-10
	SLC38A5	0.149751	0.344669		DSC2*	-0.38068	2.38452e-10
	B4GALT2	0.152151	0.307016		CNGA1*	-0.3791	3.00005e-10
	RPS9	0.156299	0.246805		CA12*	-0.371906	8.51464e-10
	RPS14	0.158438	0.2259		CDH18*	-0.368732	1.33536e-09
	RPS8	0.163155	0.173841		PRKCD*	-0.367697	1.54081e-09
	PEMT	0.169539	0.125521		HMOX1*	-0.363944	2.60312e-09
	NHS	0.171658	0.117363		BMP2*	-0.362105	3.35126e-09
	NHS.1	0.171658	0.117363		HIST1H1C*	-0.36196	3.40648e-09
	KCNN4	0.17467	0.0984488		BDKRB2*	-0.360668	4.0591e-09
	RPS6*	0.191732	0.0324712		ARSA*	-0.359931	4.47683e-09
	RPL31*	0.193019	0.0301071		SRI*	-0.359294	4.86923e-09
	RPL21*	0.196417	0.0243539		SGCD*	-0.357769	5.97969e-09
	ZNF84*	0.198573	0.0217369		GBAP1*	-0.355899	7.68791e-09
	MTL5*	0.200782	0.0190163		SEMA6D*	-0.35377	1.02183e-08
	RPL10A*	0.202884	0.016516		DYRK2*	-0.353392	1.07111e-08
	C4orf14*	0.209298	0.0103595		DYRK2.1*	-0.353392	1.07111e-08
	MRPL1*	0.214091	0.00726374		DYRK2.2*	-0.353392	1.07111e-08
	HPS3*	0.221004	0.00426552		DYRK2.3*	-0.353392	1.07111e-08
	GNB2L1*	0.221313	0.00421233		SEC23A*	-0.353327	1.07111e-08
	CDK6*	0.221469	0.00421085		SLC20A2*	-0.35302	1.10447e-08
	TFCP2*	0.227539	0.00262127		MAP1LC3B*	-0.350555	1.53062e-08
	RPL12*	0.236716	0.00124454		VAMP8*	-0.349902	1.66335e-08
	LDHB*	0.23745	0.00119529		TST*	-0.348606	1.96789e-08
	LDHB.1*	0.23745	0.00119529		RGS13*	-0.347829	2.17239e-08
	IL17RB*	0.239682	0.00100746		PDGFA*	-0.341956	4.66371e-08
	SCML2*	0.259578	0.000171073		UGCG*	-0.340688	5.47154e-08
	RPS5*	0.260015	0.000165887		SLC17A4*	-0.339435	6.40198e-08
	KIAA0114*	0.265363	0.000100437		PTPRH*	-0.333091	1.42538e-07
	RPS3*	0.268086	7.78451e-05		DHRS9*	-0.332146	1.59782e-07
	SH3BP4*	0.270963	6.10524e-05		CDA*	-0.330637	1.92056e-07
	UBA52*	0.291816	7.43949e-06		MGAT4A*	-0.327233	2.91223e-07
	RPL35*	0.294034	5.91032e-06		MGAT4A.1*	-0.327233	2.91223e-07
	RPL7A*	0.299856	3.17987e-06		IFNGR2*	-0.324388	4.0878e-07
	EPHB2*	0.33206	7.28761e-08		IFNGR2.1*	-0.324388	4.0878e-07
	RPS19*	0.335486	4.82302e-08		EDN2*	-0.322145	5.3178e-07
	RPS19.1*	0.335486	4.82302e-08		ACHE*	-0.321565	5.67884e-07
	EPHB3*	0.343041	1.84761e-08		ACHE.1*	-0.321565	5.67884e-07
	ALG8*	0.36188	1.49652e-09		C4A*	-0.321413	5.71105e-07
	SFXN4*	0.365371	9.2702e-10		SPINT1*	-0.321151	5.86879e-07
	IMPDH2*	0.378089	1.5174e-10		CEACAM1*	-0.321046	5.9174e-07
	SIM2*	0.378448	1.45149e-10		LRRC19*	-0.316849	9.71236e-07
	ATP11A*	0.379014	1.34668e-10		LIPH*	-0.316559	1.00076e-06
	RCN1*	0.393723	1.50907e-11		LIPH.1*	-0.316559	1.00076e-06
	SLC12A2*	0.398304	7.56164e-12		SLC1A1*	-0.316022	1.05695e-06
	SLC12A2.1*	0.398304	7.56164e-12		FOSL2*	-0.31592	1.06519e-06
	DDX20*	0.399668	6.19469e-12		FAM46A*	-0.313337	1.41017e-06
	ARHGAP8*	0.402171	4.22848e-12		TJP3*	-0.308558	2.42849e-06
	ARHGAP8.1*	0.402171	4.22848e-12		PTPN18*	-0.305412	3.45933e-06
	ACPL2*	0.415107	5.22613e-13		KIAA1211*	-0.303628	4.21143e-06
	LBR*	0.423569	1.26319e-13		CDKN1A*	-0.303337	4.33178e-06
	SMARCA4*	0.428137	5.83338e-14		CDKN1A.1*	-0.303337	4.33178e-06
	EBPL*	0.429463	4.69831e-14		RHOF*	-0.295571	1.00949e-05
	MRPS2*	0.430631	3.85854e-14		RHOF.1*	-0.295571	1.00949e-05
	SSX2IP*	0.44449	3.31208e-15		RHOF.2*	-0.295571	1.00949e-05
	DDX28*	0.449718	1.26831e-15		IGSF9*	-0.294212	1.15407e-05
	GMNN*	0.450008	1.20984e-15		DEFB1*	-0.292885	1.32608e-05
	ANAPC1*	0.459123	2.18006e-16		PLOD2*	-0.292716	1.34413e-05
	TYMS*	0.461992	1.26074e-16		PLOD2.1*	-0.292716	1.34413e-05
	EPHB4*	0.46639	5.36978e-17		HIST1H2AC*	-0.292301	1.39218e-05
	EXOSC5*	0.4701	2.60849e-17		HIST1H2AC.1*	-0.292301	1.39218e-05
	ATIC*	0.481481	2.60002e-18		RABEP1*	-0.290829	1.6152e-05
	ITGB3BP*	0.485204	1.21326e-18		DDX58*	-0.290695	1.63053e-05
	TARBP1*	0.489733	4.69358e-19		VASP*	-0.288	2.16218e-05
	MYC*	0.523667	2.37129e-22		NEDD9*	-0.285814	2.70967e-05
	SYNCRIP*	0.529134	6.46425e-23		TMPRSS2*	-0.284946	2.92434e-05
	MRPL3*	0.556582	6.35341e-26		TMPRSS2.1*	-0.284946	2.92434e-05
	PYCR1*	0.559136	3.27246e-26		TMPRSS2.2*	-0.284946	2.92434e-05
	MLF1IP*	0.562808	1.24484e-26		TMPRSS2.3*	-0.284946	2.92434e-05
	TK1*	0.56805	2.98381e-27		AAK1*	-0.283896	3.19833e-05
	TCF19*	0.568175	2.89898e-27		YPEL1*	-0.282937	3.51598e-05
	NUP35*	0.56889	2.39199e-27		PTPRR*	-0.281813	3.93014e-05
	TRAP1*	0.577322	2.26659e-28		CLDN7*	-0.280857	4.31572e-05
	MTHFD1*	0.582871	4.64433e-29		B2M*	-0.280695	4.36559e-05
	MTHFD1.1*	0.582871	4.64433e-29		ZNF219*	-0.279146	5.09154e-05
	DEPDC1*	0.582976	4.52938e-29		PLAC8*	-0.278626	5.3419e-05
	IFRD2*	0.587205	1.32136e-29		CYP3A7*	-0.274664	7.93911e-05
	EEF1E1*	0.594552	1.48971e-30		CYP3A7.1*	-0.274664	7.93911e-05
	CDCA7*	0.595862	1.01206e-30		COL17A1*	-0.272664	9.59697e-05
	CDCA7.1*	0.595862	1.01206e-30		COL17A1.1*	-0.272664	9.59697e-05
	PAFAH1B3*	0.597127	6.92174e-31		IL2RG*	-0.272043	0.000101006
	NME1*	0.614649	2.80184e-33		DUSP5*	-0.267995	0.000149799
	POLR1C*	0.615128	2.41035e-33		THBS1*	-0.266731	0.000168553
	DKC1*	0.617497	1.1178e-33		THBS1.1*	-0.266731	0.000168553
	CDK4*	0.617595	1.08802e-33		HIST1H2BD*	-0.266189	0.000175751
	RUVBL1*	0.618735	7.51583e-34		HIST1H2BD.1*	-0.266189	0.000175751
	RAD51*	0.61899	6.94512e-34		HIST1H2BD.2*	-0.266189	0.000175751
	CIRH1A*	0.622744	2.01764e-34		CKB*	-0.264037	0.000212857
	CIRH1A.1*	0.622744	2.01764e-34		CKB.1*	-0.264037	0.000212857
	AURKB*	0.647316	3.75953e-38		ABCB1*	-0.263802	0.000215283
	BRIX1*	0.647444	3.60587e-38		ABCB1.1*	-0.263802	0.000215283
	IARS*	0.65301	4.64682e-39		SIRT6*	-0.263394	0.000221385
	IARS.1*	0.65301	4.64682e-39		AMFR*	-0.262773	0.000233625
	CDC20*	0.656144	1.43729e-39		JUND*	-0.260371	0.000292074
	CENPF*	0.662143	1.45432e-40		P4HA2*	-0.256463	0.000419491
	CDC7*	0.662398	1.32396e-40		P4HA2.1*	-0.256463	0.000419491
	MKI67*	0.662797	1.13963e-40		SLC9A2*	-0.255503	0.000453407
	PAICS*	0.671626	3.51776e-42		PLEKHA7*	-0.2514	0.000654091
	BYSL*	0.671632	3.51776e-42		MEP1A*	-0.250573	0.000701175
	MTBP*	0.674083	1.31457e-42		MEP1A.1*	-0.250573	0.000701175
	PTTG1*	0.683902	2.29056e-44		AKR1B10*	-0.249378	0.000772238
	PTTG1.1*	0.683902	2.29056e-44		VDR*	-0.247752	0.00088898
	CDKN3*	0.685744	1.0554e-44		MKRN1*	-0.24638	0.000999345
	RFC3*	0.695105	1.84276e-46		P2RY2*	-0.245781	0.00104788
	UBE2C*	0.696416	1.04172e-46		HIST1H4H*	-0.245516	0.00106634
	UBE2C.1*	0.696416	1.04172e-46		GPA33*	-0.245377	0.00107295
	RAD54B*	0.700231	1.90017e-47		BCL10*	-0.24519	0.0010841
	POLE2*	0.70305	5.31843e-48		MAP2K5*	-0.243456	0.0012564
	IQGAP3*	0.703897	3.62887e-48		LPIN2*	-0.236006	0.00238682
	CENPE*	0.705058	2.13989e-48		ISG20*	-0.234322	0.00273788
	CCNB2*	0.705887	1.46743e-48		ISG20.1*	-0.234322	0.00273788
	FEN1*	0.707144	8.23853e-49		ISG20.2*	-0.234322	0.00273788
	KIF14*	0.708121	5.25685e-49		F2RL1*	-0.233891	0.00278541
	FOXM1*	0.71268	6.1849e-50		F2RL1.1*	-0.233891	0.00278541
	MCM6*	0.713212	4.84356e-50		TCF7L2*	-0.233445	0.00285481
	MCM6.1*	0.713212	4.84356e-50		ATP1B3*	-0.230428	0.00365455
	MYBL2*	0.71384	3.60748e-50		XRN1*	-0.228571	0.00423662
	CDC25C*	0.715153	1.9321e-50		GCNT3*	-0.223902	0.00617036
	TOP2A*	0.715813	1.41316e-50		SGK2*	-0.22309	0.00654491
	CCNB1*	0.716246	1.15172e-50		SGK2.1*	-0.22309	0.00654491
	CDCA3*	0.717098	7.6644e-51		EPS8*	-0.221748	0.00719309
	ZNF367*	0.71845	3.9926e-51		SLC9A3R1*	-0.221716	0.00719309
	PKMYT1*	0.71919	2.79552e-51		KMO*	-0.219019	0.00882107
	MCM3*	0.721778	7.87046e-52		KMO.1*	-0.219019	0.00882107
	NEK2*	0.722934	4.49696e-52		KMO.2*	-0.219019	0.00882107
	NEK2.1*	0.722934	4.49696e-52		CLCN2*	-0.217231	0.00994637
	NEK2.2*	0.722934	4.49696e-52		SCNN1A*	-0.214808	0.0119374
	TPX2*	0.726618	7.17089e-53		PAPPA*	-0.213089	0.0135397
	TPX2.1*	0.726618	7.17089e-53		UPP1*	-0.21081	0.0158964
	CCNA2*	0.728698	2.50753e-53		APOBEC3B*	-0.209635	0.0172569
	MAD2L1*	0.72872	2.49035e-53		SGPP2*	-0.208885	0.018131
	ZWINT*	0.730565	9.72958e-54		SGPP2.1*	-0.208885	0.018131
	TTK*	0.732937	2.86992e-54		SPRED2*	-0.199206	0.0365473
	NUSAP1*	0.733856	1.79371e-54		PRSS12*	-0.198176	0.039067
	NUSAP1.1*	0.733856	1.79371e-54		PRSS12.1*	-0.198176	0.039067
	PLK1*	0.735285	8.52963e-55		SMAD3*	-0.19517	0.0473073
	CDC6*	0.736172	5.37127e-55		PLEKHF2	-0.191831	0.0593512
	CHEK1*	0.739363	9.91322e-56		LTK	-0.190967	0.062535
	RFC4*	0.742464	1.88189e-56		BIRC3	-0.190634	0.0634853
	RFC4.1*	0.742464	1.88189e-56		SLC40A1	-0.189679	0.0672766
	KIF4A*	0.74557	3.4621e-57		IVNS1ABP	-0.18024	0.124976
	CENPA*	0.760374	7.5125e-61		LAMB3	-0.17499	0.174198
	EXO1*	0.771942	6.64508e-64		PRSS23	-0.174902	0.174198
	RRM2*	0.77308	3.26717e-64		PRSS23.1	-0.174902	0.174198
	MELK*	0.782487	7.5849e-67		PRSS23.2	-0.174902	0.174198
	CDCA5*	0.788858	1.04857e-68		SLC3A1	-0.174048	0.178875
					ELF4	-0.173063	0.188781
					ELF4.1	-0.173063	0.188781
					KRT19	-0.169901	0.226252
					EGLN3	-0.166356	0.279056
					EGLN3.1	-0.166356	0.279056
					EGLN3.2	-0.166356	0.279056
					TINAG	-0.16567	0.280659
					RARRES3	-0.16533	0.283887
					PHC3	-0.16423	0.300618
					HK2	-0.160018	0.382885
					COBL	-0.1585	0.414619
					PDXP	-0.158032	0.422034
					TPK1	-0.157017	0.443399
					ALOX5	-0.155107	0.490215
					GZMA	-0.152297	0.563909
					PAX8	-0.149589	0.649642
					TNFRSF21	-0.14915	0.658942
					RFK	-0.148722	0.66784
					SLC6A8	-0.143182	0.89335
					ROPN1L	-0.137437	1
					GBP3	-0.137265	1
					DIO3	-0.135632	1
					HS6ST1	-0.134851	1
					CTSE	-0.132518	1
					DOCK5	-0.12914	1
					OAS1	-0.128136	1
					OAS1.1	-0.128136	1
					MAPK6	-0.127328	1
					MAPK6.1	-0.127328	1
					MAPK6.2	-0.127328	1
					PSG4	-0.125142	1
					CARD9	-0.123967	1
					SYTL5	-0.118416	1
					UACA	-0.117633	1
					HIST1H2BC	-0.116056	1
					DAPK2	-0.115554	1
					KRT8	-0.105779	1
					KRT8.1	-0.105779	1
					KRT8.2	-0.105779	1
					IL28RA	-0.102928	1
					HIST1H3H	-0.101873	1
					TNKS2	-0.0968422	1
					PTPRD	-0.0964229	1
					SFN	-0.0905978	1
					CLDN3	-0.0888093	1
					ADM	-0.0886478	1
					DEDD2	-0.0867111	1
					AIM1L	-0.0862189	1
					PRAP1	-0.0846471	1
					SPINT2	-0.0814268	1
					SP1	-0.08098	1
					PRSS3	-0.0774938	1
					TRIM31	-0.075201	1
					GK	-0.0700443	1
					OCLN	-0.0697096	1
					PLA2G7	-0.0679023	1
					AMACR	-0.0642792	1
					AMACR.1	-0.0642792	1
					FGL1	-0.0630469	1
					CYP3A5	-0.0609329	1
					CYP3A5.1	-0.0609329	1
					EFNA1	-0.0587998	1
					TNFAIP8	-0.0586274	1
					CDH1	-0.0443977	1
					PI3	-0.0397923	1
					CXADR	-0.0311195	1
					PSG1	-0.0254264	1
					PSG1.1	-0.0254264	1
					KCNK1	-0.0254079	1
					ARL4A	-0.0245583	1
					ALDOB	-0.0242531	1
					SFTPB	-0.0242138	1
					ASS1	-0.0241851	1
					ASS1.1	-0.0241851	1
					CLDN4	-0.0233409	1
					CLDN4.1	-0.0233409	1
					CLDN4.2	-0.0233409	1
					C6orf170	-0.0232607	1
					GDA	-0.0212369	1
					GDA.1	-0.0212369	1
					GDA.2	-0.0212369	1
					PSG11	-0.0120065	1
					NDFIP2	-0.00976196	1
					ELF3	-0.008951	1
					HNF4A	-0.00304048	1
					HNF4A.1	-0.00304048	1
					SERPINA12	0.000323119	1
					ACE2	0.00371247	1
					TFF1	0.0100862	1
					JUNB	0.0153704	1
					ATF3	0.0177709	1
					RHPN2	0.0220995	1
					TRIM5	0.0224949	1
					DSCR10	0.0313049	1
					MMP14	0.0325158	1
					FHL2	0.0340618	1
					F3	0.0431509	1
					LAMC2	0.0606349	1
					LRP4	0.0649707	1
					SLC25A25	0.0663889	1
					C6orf115	0.0703698	1
					GPR115	0.0732977	1
					RECQL5	0.07428	1
					ALDOC	0.0813814	1
					LMO7	0.0827943	1
					LMO7.1	0.0827943	1
					NT5C3	0.105467	1
					GGA2	0.122499	1
					HN1	0.128209	1
					EPSTI1	0.133935	1
					PLAUR	0.134257	1
					PLAUR.1	0.134257	1
					PLAUR.2	0.134257	1
					GTF2H5	0.139542	1
					MME	0.154203	0.511161
					PPIE	0.166279	0.279056
					MFI2	0.181222	0.118101
					RPL21*	0.196417	0.0436341
					DPP3*	0.212622	0.0139353
					EPHA2*	0.254644	0.000488159
					PARD6B*	0.285467	2.79644e-05
					PARD6B.1*	0.285467	2.79644e-05
					KATNA1*	0.302053	4.95689e-06
					MEN1*	0.311717	1.69495e-06
					SLC2A1*	0.315669	1.09228e-06
					SLC2A1.1*	0.315669	1.09228e-06
					SLC2A1.2*	0.315669	1.09228e-06
					SLC2A1.3*	0.315669	1.09228e-06
					AREG*	0.321482	5.68785e-07
					SRPRB*	0.469027	7.20263e-17
					CIT*	0.541847	6.4141e-24
f
POP66						POP92
UNC1999 (uM)	Rep 1	Rep 2	Rep 3	Rep 4		UNC1999 (uM)	Rep 1	Rep 2	Rep 3	Rep 4
0	0.986541	1	0.905	1		0	0.995	0.955	1.035	0.93
3	0.56521	0.7325	0.3225	0.193333		3	0.69	0.67	0.67	0.393333
5	0.460739	0.4975	0.3225	0.126667		5	0.516667	0.5	0.59	0.396667
h					i						j
	POP66 LDA - Replicate 1					LS174T LDA - Replicate 1						POP92 LDA - Replicate 1
	Dose	Wells tested	Response	Group		Dose	Wells tested	Response	Group			Dose
	1000	48	48	DMSO_66		1000	48	48	LS_DMSO			1000	48	48	DMSO_92
	100	48	48	DMSO_66		100	48	45	LS_DMSO			100	48	48	DMSO_92
	10	96	82	DMSO_66		10	96	74	LS_DMSO			10	96	89	DMSO_92
	1	96	11	DMSO_66		1	96	7	LS_DMSO			1	96	6	DMSO_92
	1000	48	48	UNC_66		1000	48	47	LS_UNC			1000	48	48	UNC_92
	100	48	48	UNC_66		100	48	45	LS_UNC			100	48	45	UNC_92
	10	96	54	UNC_66		10	96	42	LS_UNC			10	96	34	UNC_92
	1	96	4	UNC_66		1	96	3	LS_UNC			1	96	1	UNC_92
	POP66 LDA - Replicate 2					LS174T LDA - Replicate 2						POP92 LDA - Replicate 2
	1000	48	48	DMSO_66		1000	48	48	LS_DMSO			1000	48	48	DMSO_92
	100	48	48	DMSO_66		100	48	48	LS_DMSO			100	48	48	DMSO_92
	10	96	66	DMSO_66		10	96	76	LS_DMSO			10	96	84	DMSO_92
	1	96	13	DMSO_66		1	96	15	LS_DMSO			1	96	38	DMSO_92
	1000	48	48	UNC_66		1000	48	48	LS_UNC			1000	48	48	UNC_92
	100	48	48	UNC_66		100	48	48	LS_UNC			100	48	48	UNC_92
	10	96	34	UNC_66		10	96	38	LS_UNC			10	96	84	UNC_92
	1	96	7	UNC_66		1	96	6	LS_UNC			1	96	24	UNC_92
	POP66 LDA - Replicate 3					LS174T LDA - Replicate 3						POP92 LDA - Replicate 3
	1000	48	48	DMSO_66		1000	48	47	LS_DMSO			1000	48	48	DMSO_92
	100	48	48	DMSO_66		100	48	45	LS_DMSO			100	48	48	DMSO_92
	10	96	96	DMSO_66		10	96	20	LS_DMSO			10	96	80	DMSO_92
	1	96	13	DMSO_66		1	96	2	LS_DMSO			1	96	15	DMSO_92
	1000	48	48	UNC_66		1000	48	47	LS_UNC			1000	48	48	UNC_92
	100	48	48	UNC_66		100	48	45	LS_UNC			100	48	40	UNC_92
	10	96	86	UNC_66		10	96	8	LS_UNC			10	96	48	UNC_92
	1	96	6	UNC_66		1	96	1	LS_UNC			1	96	8	UNC_92
	POP66 LDA - Replicate 4					LS174T LDA - Replicate 4						POP92 LDA - Replicate 4
	1000	48	48	DMSO_66		1000	48	48	LS_DMSO			1000	48	48	DMSO_92
	100	48	48	DMSO_66		100	48	48	LS_DMSO			100	48	48	DMSO_92
	10	96	82	DMSO_66		10	96	35	LS_DMSO			10	96	64	DMSO_92
	1	96	9	DMSO_66		1	96	11	LS_DMSO			1	96	14	DMSO_92
	1000	48	48	UNC_66		1000	48	48	LS_UNC			1000	48	48	UNC_92
	100	48	48	UNC_66		100	48	48	LS_UNC			100	48	43	UNC_92
	10	96	56	UNC_66		10	96	20	LS_UNC			10	96	0	UNC_92
	1	96	4	UNC_66		1	96	6	LS_UNC			1	96	2	UNC_92
	Average POP66 LDA results					LS174T LDA - Replicate 5						POP92 LDA - Replicate 5
	Dose	Wells tested	Response	Group		1000	48	47	LS_DMSO			Nb Cell
	1000	48	48	DMSO_66		100	48	45	LS_DMSO			1000	48	48	DMSO_92
	100	48	48	DMSO_66		10	96	39	LS_DMSO			100	48	48	DMSO_92
	10	96	82	DMSO_66		1	96	2	LS_DMSO			10	96	90	DMSO_92
	1	96	12	DMSO_66								1	96	24	DMSO_92
						1000	48	47	LS_UNC
	1000	48	48	UNC_66		100	48	43	LS_UNC			1000	48	48	UNC_92
	100	48	48	UNC_66		10	96	23	LS_UNC			100	48	36	UNC_92
	10	96	57.5	UNC_66		1	96	1	LS_UNC			10	96	30	UNC_92
	1	96	5.25	UNC_66								1	96	21	UNC_92
						LS174T LDA - Replicate 6						POP92 LDA - Replicate 6
	Confidence intervals for					1000	48	48	LS_DMSO			1000	48	48	DMSO_92
	1/(stem cell frequency)					100	48	48	LS_DMSO			100	48	48	DMSO_92
	Group	Lower	Estimate	Upper		10	96	38	LS_DMSO			10	96	85	DMSO_92
	DMSO_66	6.96	5.57	4.45		1	96	9	LS_DMSO			1	96	15	DMSO_92
	UNC_66	14.7	11.44	8.91
						1000	48	48	LS_UNC			1000	48	48	UNC_92
	Overall test for differences in stem cell frequencies between any of the groups					100	48	43	LS_UNC			100	48	48	UNC_92
	Chisq	DF	P.value			10	96	28	LS_UNC			10	96	65	UNC_92
	17.7	1	2.56e-05			1	96	6	LS_UNC			1	96	6	UNC_92
	CCiC frequency %
	Lower	Estimate	Upper			Average LS174T LDA results						Average POP92 LDA results
	14.3678	17.9533	22.4719			Dose	Wells tested	Response	Group			Dose	Wells tested	Response	Group
	6.80272	8.74126	11.2233			1000	48	47.6667	LS_DMSO			1000	48	48	DMSO_92
						100	48	46.5	LS_DMSO			100	48	48	DMSO_92
						10	96	47	LS_DMSO			10	96	82	DMSO_92
						1	96	7.66667	LS_DMSO			1	96	18.6667	DMSO_92
						1000	48	47.5	LS_UNC			1000	48	48	UNC_92
						100	48	45.3333	LS_UNC			100	48	43.3333	UNC_92
						10	96	26.5	LS_UNC			10	96	43.5	UNC_92
						1	96	3.83333	LS_UNC			1	96	10.3333	UNC_92
						Confidence intervals for						Confidence intervals for
						1/(stem cell frequency)						1/(stem cell frequency)
						Group	Lower	Estimate	Upper			Group	Lower	Estimate	Upper
						LS_DMSO	21	16.1	12.3			DMSO_92	6.29	5.04	4.03
						LS_UNC	42.5	32.3	24.5			UNC_92	29.33	22.19	16.79
						Overall test for differences in stem cell frequencies between any of the groups						Overall test for differences in stem cell frequencies between any of the groups
						Chisq	DF	P.value				Chisq	DF	P.value
						13.1	1	0.000291				79.1	1	5.92e-19
						CCiC frequency %						CCiC frequency %
						Lower	Estimate	Upper				Lower	Estimate	Upper
						4.7619	6.21118	8.13008				15.8983	19.8413	24.8139
						2.35294	3.09598	4.08163				3.40948	4.50653	5.95593

## Sheet: Figure 3
b	POP92 tumour Volume
	Vehicle									UNC1999
Days:	0	4	7	11	14	18	20		Days:	0	4	7	11	14	18	20
Tumour 1	83.75	125.54	196.46	231.89	310.4	478.22	463.74		Tumour 1	84.096	101.4	160.003	220.5	425.25	595.35	520
Tumour 2	82.5	148.84	166.89	360.86	565	1163.26	1679.94		Tumour 2	98.3125	243.36	357.637	541.5	896.724	1385.8	1360.45
Tumour 3	92.7	68.85	105.34	167.45	318.29	403.97	624.26		Tumour 3	89.2375	88.704	114.92	281.75	441.6	737.28	854.438
Tumour 4	126	178.61	162	337.89	459.6	847	1218.75		Tumour 4	100.352	75.9375	63.504	90.75	265.6	451.584	584.064
Tumour 5	75	178.18	210.36	383.82	635.9	1090.4	1623.2		Tumour 5	126.852	85.05	107.5	228.15	377.6	533.232	663.065
Tumour 6	90.75	174.08	208.74	314.24	516.91	738.68	780.3		Tumour 6	82.472	171.5	196	458.397	709.838	1209.67	1411.2
Tumour 7	124.93	136.13	176.61	355.94	446.23	857.59	1140.58		Tumour 7	77.5	93.75	147.6	222.95	397.375	675	707.472
Tumour 8	0	202.8	650	1022.45	1309.79	1928.1	2352		Tumour 8	133.2	85	83.824	67.5	108	105.875	104.976
Tumour 9	110.47	201.64	239.06	629.86	817.22	1314.64	1815.16		Tumour 9	83.75	278.4	218.05	388.29	526.904	846.4	912.022
Tumour 10	0	231.04	372.29	539.06	639.85	922.72	1061.47		Tumour 10	141.312	82.5	80	192.821	274.444	588.248	814.61
Tumour 11	127.8	127.06	197.52	445.5	667.01	1109.38	1576.88		Tumour 11	138.083	88.75	66.825	87.5	111.925	112.091	98.3125
Tumour 12	103.49	320	509.28	891.08	1166.4	1968.22	2120.94		Tumour 12	101.338	259.2	299.88	510	706.92	1062.5	912.022
Tumour 13	145.93	351.34	529.92	935.19	1526.36	2218.41	2440.69		Tumour 13	135	219.375	189.037	528.22	715.562	927.546	921.6
Tumour 14	Mouse died								Tumour 14	117	130.538	136.8	202.343	272	351.339	320
Tumour 15									Tumour 15	95	127.056	144.15	239.805	358.228	600	702.25
Tumour 16	132.62	164.25	205.35	275.68	279.94	529.98	846.72		Tumour 16	161.172	78.03	77.2475	117	154.638	229.992	155.648
Tumour 17	0	249.9	574.34	907.5	1411.15	2205	2860.6		Tumour 17	126	167.088	352	637.065	972	1187.84	1366.88
Tumour 18	126	313.6	612.06	1101.42	1576.46	2371.6	2808.11		Tumour 18	147.875	87.48	78.732	71.25	84.7	121	122.512
Tumour 19	108.16	109.8	157.12	406.27	493.97	1037.88	1421		Tumour 19	147.6	241.875	208.739	337.561	510.291	665	769.666
Tumour 20	196	118.8	206.68	472.73	766.76	967.46	1372		Tumour 20	129.514	162.662	272.734	461.288	552.96	1083.43	891.136
Tumour 21	52.6965	43.2	87.5	164.775	242.469	292.032	354.294		Tumour 21	64.386	64	100.048	431.664	847.728	821.34	993.6
Tumour 22	70.688	148.84	423.2	615.322	1171.46	1615.47	1905.65		Tumour 22	87.079	88.75	126.514	185.679	275.699	339.2	361.25
Tumour 23	60.306	98.696	244.687	429.792	686.816	1143.03	1651.95		Tumour 23	77.5	133.209	330.398	443.76	639.032	938.818	978.889
Tumour 24	108	219.04	265.243	497.318	673.672	1093.97	1318.2		Tumour 24	80.64	86.022	256	437.712	525	712.86	819.95
Tumour 25	Tumour did not engraft								Tumour 25	90	106.624	258.57	275.2	556.973	834.272	967.718
Tumour 26	93.312	109.76	237.16	349.272	445.5	595.65	631.75		Tumour 26	89.376	94.221	62.5	68.75	68.75	62.5	62.5
Tumour 27	92.5	155.952	367.598	641.777	1117.66	1421.42	1484.38		Tumour 27	121.104	143.36	320	558.657	995.566	1301.3	1420.06
Tumour 28	81.25	150.282	337.561	854.456	1848.32	2240	2780.9		Tumour 28	69.12	123.462	367.096	572.22	778.532
Tumour 29	129.96	207.104	590	1250	1709.77	2064.69	2817.75		Tumour 29	78.03	100.719	157.696	205.768	200.704	299.94	314.87
Tumour 30	92.2625	104.43	179.56	246.402	368.55	665.184	838.24		Tumour 30	99.825	66.4	207.025	301.18	503.338	575.1	799.312
Tumour 31	129.6	171.5	689.7	1114.11	1687.5	2080.73	2724.84		Tumour 31	143.36	200.9	423.801	721.28	912.525	Mouse died
Tumour 32	127.008	168.683	354.025	514.425	932.362	1160.95	1787.12		Tumour 32	78.336	154.8	343.255	609.188	874.8
Tumour 33	165.528	171.088	459.418	526.5	1012.99	1427.42	2065.35		Tumour 33	112.694	106.624	181.3	255.528	388.8	586.557	594.88
Tumour 34	99.825	114.873	233.438	301.806	386.019	606.375	624.24		Tumour 34	145.926	156.325	319.39	514.553	804.447	835.029	1229.99
Tumour 35	160.55	203.456	540	893.101	1523.52	1915.28	2414.45		Tumour 35	108.842	101.92	343.914	665.336	762.3	1098.5	1187.84
Tumour 36	160.55	150.382	715.562	1040.83	1675.87	2048.02	2241.09		Tumour 36	124.468	190.44	318.291	523.45	703.04	1080	1388.59
Tumour 37	125.316	119.556	175.338	232.75	281.25	465.75	695		Tumour 37	127.8	142.2	254.634	269.769	325.494	397.375	400.988
Tumour 38	107.892	144	186.517	219.375	273.8	387.099	743.886		Tumour 38	139.425	101.338	131.4	125.023	162.662	166.888	161.84
Tumour 39	169	178.85	1176.12	2123.6	3279.28	4692.46	5421.6		Tumour 39	202.343	290.207	445.5	712.86	777.262	1030.38	1026.67
Tumour 40	120.932	220.32	457.056	788.544	1154.12	1530.9	1670.44		Tumour 40	213.564	303.408	562.275	729	1021.21	1401.61	1555.2
									Tumour 41	133.2	110.466	405.72	685	1053.44	1713.15	1997.38
									Tumour 42	120.736	102.528	224.516	409.05	641.52	988.267	1123.85
c	POP66 Tumour Volume
	Vehicle											UNC1999
Days:	0	3	6	9	12	15	18	22	25		Days:	0	3	6	9	12	15	18	22	25
Tumour 1	47.2	54.4	122.47	146.21	349.27	405.77	571.26	1164.87	1423.96		Tumour 1	77.18	55.47	48	80	83.75	88.84	106.62	257.91	210.98
Tumour 2	52.9	52.65	136.13	249.9	340.7	517.56	714.07	1190.72	1594.69		Tumour 2	117	80.06	98.31	108	130.7	171.5	232.73	482.45	617.98
Tumour 3	68.75	100.92	147.88	208.09	348.48	688.18	937.7	1209.68	1259.05		Tumour 3	101.34	55.2	58.84	54.15	56	57.76	68.85	126.15	160.55
Tumour 4	70	72.5	83.75	78.34	74.93	85	151.2	213.23	226.58		Tumour 4	96.23	38.81	32.8	55.69	48	99.14	97.54	160.13	202.42
Tumour 5	62.5	70.83	108	126.51	143.36	181.3	325.13	563.56	590		Tumour 5	67.84	166.46	307.06	465.41	641.57	Mouse died
Tumour 6	81.12	86.21	138.6	124.03	186.54	235.67	342.4	568.58	684.28		Tumour 6	120.93	130.7	199.12	500	734.22
Tumour 7	53.79	52	54.4	75.94	56	86.4	86.53	139.26	143.75		Tumour 7	116.46	93.75	151.2	254.32	390.4	534.67	631.75	1040.36	1117.66
Tumour 8	96.23	98.31	134.54	159.74	220.32	267.19	389.8	637.56	945.59		Tumour 8	131.4	71.89	113.57	198.45	285.12	351.31	571.32	870.12	919.6
Tumour 9	71.53	121.1	184.96	209.2	409.91	528.22	822.8	1117.19	2156.79		Tumour 9	70.69	62.5	32	32	32	32	32	32	32
Tumour 10	90.75	133.12	178.85	256	392.85	658.32	734.22	1372	1421		Tumour 10	78.42	61.06	68.75	88.94	99.09	162.66	157.12	231.04	288
Tumour 11	89.23	105.88	172.03	305.34	494.82	579.78	901.45	1481.04	2137.5		Tumour 11	94.77	66.25	82.47	100.72	148.1	203.35	253.13	329.6	458.79
Tumour 12	120.21	98.31	196.6	199.84	340.61	376.65	422.33	500	775.28		Tumour 12	77.5	129.51	175.71	380.7	606.38	849.66	1294.99	1687.5	2095.17
Tumour 13	81.12	103.52	163.72	151.38	154.74	179.56	197.52	146.21	183.79		Tumour 13	80.64	103.93	148.02	242.81	433.5	506.25	550.16	799.25	798.6
Tumour 14	134.54	126	199.58	335.96	665.5	907.74	1225.25	2329.6	1964.79		Tumour 14	73.75	98.31	145.93	173.4	225	271.48	354.03	813.19	647.15
Tumour 15	128.8	66.83	161.84	164.78	291.2	288	332.8	558.62	744.19		Tumour 15	86.02	108	96.23	99.83	74.44	62.5	82.5	107.39	117.98
Tumour 16	81.12	64.8	181.3	208.25	220.32	221.15	246.42	378.45	531.91		Tumour 16	50.63	50.27	54.4	74.06	99.07	126.25	136.13	296.45	302
Tumour 17	75.94	65.6	97.2	97.24	116.25	158.92	204.66	340.92	458.55		Tumour 17	57.71	45.6	32	44.98	40	40	62.5	117	141.54
Tumour 18	114.87	82.5	117.74	130.54	122.51	153.76	222.95	324.77	445.5		Tumour 18	45.56	57.6	66.25	75	94.77	149.99	212.7	406.56	490.91
Tumour 19	68.85	108	90	321.05	486.68	581.04	850.15	1818.03	1869.68		Tumour 19	68.75	90.75	82.47	105.06	146.07	152.81	173.23	297.6	371.71
Tumour 20	65.81	123.01	101.34	71.94	81.25	89.23	108.16	169	140		Tumour 20	81.25	89.89	120.09	143.65	180.92	326.4	396.9	726	659.78
											Tumour 21	59.9	67.63	45.56	66.25	90.94	109.8	183.3	397.38	433.35
											Tumour 22	82.5	106.43	110.41	208.74	217.33	336	463.38	733.48	753.24
											Tumour 23	82.94	57.33	60.86	67.84	70.89	105.34	110.41	157.7	152.1
											Tumour 24	86.21	55.69	68.75	113.49	84.53	121.84	165.58	246.42	264.38
											Tumour 25	68.75	40	39.69	36	32	32	62.5	45.6	41.6
											Tumour 26	90	102.6	112.69	158.44	196	249.44	251.42	354.78	366.46
											Tumour 27	81.25	38.4	36	102.75	125.54	174.9	379.31	701.8	760.44
											Tumour 28	71.53	60.98	68.75	81.12	101.92	112.09	169	351.31	343.19
											Tumour 29	62.5	50.78	50.63	45.56	45.6	41.6	75	154.79	130.7
											Tumour 30	80	97.47	101.34	103.93	121	161.86	172.98	309.38	416.3
e
POP 66 Tumour weight						POP92 Tumour weight
	Vehicle		UNC1999				Vehicle		UNC1999
Tumour 1	1473.3	Tumour 1	679.8			Tumour 1	1268.8	Tumour 1	1378.9
Tumour 2	2200.3	Tumour 2	261.8			Tumour 2	363.4	Tumour 2	447
Tumour 3	1097.2	Tumour 3	139.8			Tumour 3	370.4	Tumour 3	714.4
Tumour 4	351.3	Tumour 4	280.5			Tumour 4	951.2	Tumour 4	757.2
Tumour 5	930.5	Tumour 5	Mouse died			Tumour 5	1135.2	Tumour 5	746.2
Tumour 6	840.2	Tumour 6				Tumour 6	776.1	Tumour 6	1196
Tumour 7	100.3	Tumour 7	1023.9			Tumour 7	1040	Tumour 7	630.7
Tumour 8	1042.6	Tumour 8	1142.6			Tumour 8	2678.8	Tumour 8	83.6
Tumour 9	2601.8	Tumour 9	16.4			Tumour 9	1360.5	Tumour 9	962.2
Tumour 10	1344.5	Tumour 10	358.3			Tumour 10	1329.9	Tumour 10	771.7
Tumour 11	3046.1	Tumour 11	585.3			Tumour 11	742.2	Tumour 11	920.2
Tumour 12	911.4	Tumour 12	3020.1			Tumour 12	2233.4	Tumour 12	62.8
Tumour 13	320.8	Tumour 13	902			Tumour 13	1887.8	Tumour 13	437.1
Tumour 14	1558.1	Tumour 14	197.7			Tumour 14	Mouse died	Tumour 14	746.1
Tumour 15	496.2	Tumour 15	989.1			Tumour 15		Tumour 15	535.9
Tumour 16	1141.4	Tumour 16	10			Tumour 16	589.5	Tumour 16	128.6
Tumour 17	451.4	Tumour 17	586.9			Tumour 17	2124.1	Tumour 17	1030.6
Tumour 18	581.3	Tumour 18	132.7			Tumour 18	2490	Tumour 18	62.5
Tumour 19	156.3	Tumour 19	850.3			Tumour 19	1033.2	Tumour 19	756.4
Tumour 20	3439.8	Tumour 20	460			Tumour 20	909.7	Tumour 20	831.1
		Tumour 21	1057.4			Tumour 21	392.9	Tumour 21	397.5
		Tumour 22	649.8			Tumour 22	2089.2	Tumour 22	1031.2
		Tumour 23	407.3			Tumour 23	1554.2	Tumour 23	783.3
		Tumour 24	148.9			Tumour 24	1372.2	Tumour 24	1318.6
		Tumour 25	42.6			Tumour 25	Tumour did not engraft	Tumour 25	1211.8
		Tumour 26	558			Tumour 26	497.4	Tumour 26	60.9
		Tumour 27	961.5			Tumour 27	1847.5	Tumour 27	1361.3
		Tumour 28	375.1			Tumour 28	2426.4	Tumour 28	867.2
		Tumour 29	152.8			Tumour 29	655.4	Tumour 29	770.8
		Tumour 30	593.4			Tumour 30	2542.1	Tumour 30	331.7
						Tumour 31	1404.7	Tumour 31	Mouse died
						Tumour 32	2334.7	Tumour 32
						Tumour 33	556.1	Tumour 33	1251
						Tumour 34	1862.1	Tumour 34	718.2
						Tumour 35	2275.9	Tumour 35	1257.8
						Tumour 36	2398.3	Tumour 36	1570.5
						Tumour 37	773.3	Tumour 37	508.7
						Tumour 38	678.5	Tumour 38	168.9
						Tumour 39	4239.8	Tumour 39	1122.6
						Tumour 40	2030.3	Tumour 40	1571.4
								Tumour 41	1246
								Tumour 42	2658.9
g		POP66		POP92
	Relative H3K27me3	Vehicle	UNC1999	Vehicle	UNC1999
	Tumour 1	126.264	64.3824	131.301	23.7065
	Tumour 2	109.586	29.7502	92.706	49.2325
	Tumour 3	91.8507	48.7277	88.5374	36.1598
	Tumour 4	77.5771	56.028	90.4894	33.5245
	Tumour 5	94.7223	34.8267	96.9659	33.3369
Figure 3f - uncropped gels - red box
i	1st passage LDA in vivo - POP92
	# Cells injected	# injections	Returned	Group			Confidence intervals for
	10000	8	8	Vehicle			1/(stem cell frequency)
	1000	8	8	Vehicle			Group	Lower	Estimate	Upper
	100	12	7	Vehicle			UNC1999	750	364	176.2
	10	12	3	Vehicle			Vehicle	174	89	45.6
	10000	8	8	UNC1999
	1000	8	6	UNC1999			Overall test for differences in stem cell frequencies between any of the groups
	100	12	7	UNC1999			Chisq	DF	P.value
	10	12	0	UNC1999			9	1	0.00271
j	2nd passage serial LDA in vivo - POP92
	# Cells injected	# injections	Returned	Group			Confidence intervals for
	10000	8	8	Vehicle			1/(stem cell frequency)
	1000	8	8	Vehicle			Group	Lower	Estimate	Upper
	100	12	3	Vehicle			UNC	6456	2876	1281
	10	16	0	Vehicle			Vehicle	625	301	145
	10000	8	8	UNC
	1000	8	2	UNC			Overall test for differences in stem cell frequencies between any of the groups
	100	12	0	UNC			Chisq	DF	P.value
	10	16	0	UNC			14.4	1	0.000149

## Sheet: Figure 5
a
qPCR IHH	POP66								POP92								LS174T
		Rep 1	Rep 2	Rep 3	Rep 4	Rep 5	Rep 6			Rep 1	Rep 2	Rep 3	Rep 4	Rep 5	Rep 6			Rep 1	Rep 2	Rep 3	Rep 4
	DMSO	1.0075	1.055	1.02	1	1.055	1.0075		DMSO	1.005	1	1.0925	1.005	1.06	1.5		DMSO	1.02	1.04	1.1325	1.0225
	UNC1999	3.5925	2.8125	5.3	3.705	2.8125	3.495		UNC1999	3.13333	2.9225	3.62	2.49	2.385	2.7		UNC1999	2.2	1.96667	2.8525	2.71768
b		BMP4				Gli1
qPCR		Rep 1	Rep 2	Rep 3	Rep 4	Rep 1	Rep 2	Rep 3	Rep 4
	DMSO	1.0025	1	1	0.9	1.03	1.19	1.19	1.19
	UNC2400	0.95	0.8	1.4	1.4	1.08	0.99	1.385	1.34
	UNC1999	3.1225	3.69625	2.4775	3.7275	2.04	3.38	2.58	2.12
	IHH rec	3.0675	1.44	1.80375	2.365	3.1	2.62	3.38	3.39
c
qPCR		FABP2				CDX2
		Rep 1	Rep 2	Rep 3	Rep 4	Rep 1	Rep 2	Rep 3	Rep 4
	DMSO	1	1.03	1.15	0.88	1	1	1	1.01
	UNC2400	1.19	1.29	1.12	1.12	1.4	1.78	0.74	1.5
	UNC1999	4.615	7.36	5.725	3.545	1.8	2.13	3.7	2.69667
	IHH recombinant	3.915	3.26	2.93	2.295	1.94	2.16	1.72	2.53
d		OCT4				Klf4				Nanog
qPCR		Rep 1	Rep 2	Rep 3	Rep 4	Rep 1	Rep 2	Rep 3	Rep 4	Rep 1	Rep 2	Rep 3	Rep 4
	DMSO	1.09	1.03	0.97	1.01	1.0025	1.0075	1.01	1.03	1.005	1.0025	1.01	1.00533
	UNC2400	0.886667	1.3075	1.2125	0.89	1.27	1.03	0.9	0.85	1.38	0.886667	1.35	0.94008
	UNC1999	0.3725	0.0925	0.84875	0.73	0.695	0.19	0.5125	0.44	0.5175	0.1075	0.5225	0.68701
	IHH rec	0.3025	0.6925	0.423333	0.68	0.44	0.58	0.5425	0.21	0.21	0.3875	0.555	0.21347
e
In vitro LDA with recombinant IHH
	Dose	Wells tested	Response	Group			Dose	Wells tested	Response	Group			Dose	Wells tested	Response	Group
POP66	1000	24	24	CTL		POP92	1000	24	24	CTL		LS174T	1000	24	24	CTL
Rep 1	100	24	24	CTL		Rep 1	100	24	24	CTL		Rep 1	100	24	24	CTL
	10	96	30	CTL			10	96	41	CTL			10	96	30	CTL
	1	96	5	CTL			1	96	6	CTL			1	96	4	CTL
	1000	24	24	IHH			1000	24	24	IHH			1000	24	24	IHH
	100	24	24	IHH			100	24	23	IHH			100	24	24	IHH
	10	96	17	IHH			10	96	23	IHH			10	96	17	IHH
	1	96	3	IHH			1	96	3	IHH			1	96	2	IHH
	Dose	Wells tested	Response	Group			Dose	Wells tested	Response	Group			Dose	Wells tested	Response	Group
Rep 2	1000	24	24	66_CTL		Rep 2	1000	24	24	CTL		Rep 2	1000	24	24	LS_CTL
	100	24	24	66_CTL			100	24	24	CTL			100	24	24	LS_CTL
	10	96	19	66_CTL			10	96	42	CTL			10	96	14	LS_CTL
	1	96	5	66_CTL			1	96	7	CTL			1	96	3	LS_CTL
	1000	24	24	66_IHH			1000	24	24	IHH			1000	24	24	LS_IHH
	100	24	24	66_IHH			100	24	24	IHH			100	24	22	LS_IHH
	10	96	6	66_IHH			10	96	34	IHH			10	96	8	LS_IHH
	1	96	1	66_IHH			1	96	2	IHH			1	96	2	LS_IHH
	Dose	Wells tested	Response	Group			Dose	Wells tested	Response	Group			Dose	Wells tested	Response	Group
Rep 3	1000	24	24	66_CTL		Rep 3	1000	24	24	CTL		Rep 3	1000	24	24	LS_CTL
	100	24	23	66_CTL			100	24	24	CTL			100	24	24	LS_CTL
	10	96	35	66_CTL			10	96	36	CTL			10	96	47	LS_CTL
	1	96	5	66_CTL			1	96	3	CTL			1	96	9	LS_CTL
	1000	24	24	66_IHH			1000	24	24	IHH			1000	24	24	LS_IHH
	100	24	23	66_IHH			100	24	22	IHH			100	24	24	LS_IHH
	10	96	14	66_IHH			10	96	15	IHH			10	96	18	LS_IHH
	1	96	4	66_IHH			1	96	1	IHH			1	96	4	LS_IHH
Average	Dose	Wells tested	Response	Group		Average	Dose	Wells tested	Response	Group		Average	Dose	Wells tested	Response	Group
	1000	24	24	66_CTL			1000	24	24	CTL			1000	24	24	LS_CTL
	100	24	23.6667	66_CTL			100	24	24	CTL			100	24	24	LS_CTL
	10	96	28	66_CTL			10	96	39.6667	CTL			10	96	30.3333	LS_CTL
	1	96	5	66_CTL			1	96	5.33333	CTL			1	96	5.33333	LS_CTL
	1000	24	24	66_IHH			1000	24	24	IHH			1000	24	24	LS_IHH
	100	24	23.6667	66_IHH			100	24	23	IHH			100	24	23.3333	LS_IHH
	10	96	12.3333	66_IHH			10	96	24	IHH			10	96	14.3333	LS_IHH
	1	96	2.66667	66_IHH			1	96	2	IHH			1	96	2.66667	LS_IHH
	Confidence intervals for						Confidence intervals for						Confidence intervals for
	1/(stem cell frequency)						1/(stem cell frequency)						1/(stem cell frequency)
	Group	Lower	Estimate	Upper			Group	Lower	Estimate	Upper			Group	Lower	Estimate	Upper
	66_CTL	35	25.9	19.1			CTL	24.4	18.3	13.8			LS_CTL	32.9	24.4	18
	66_IHH	63.7	45.8	33			IHH	47.2	34.4	25.1			LS_IHH	64.2	46.1	33.2
	Overall test for differences in stem cell frequencies between any of the groups						Overall test for differences in stem cell frequencies between any of the groups						Overall test for differences in stem cell frequencies between any of the groups
	Chisq	DF	P.value				Chisq	DF	P.value				Chisq	DF	P.value
	5.85	1	0.0156				8.37	1	0.00382				7.55	1	0.00601
		CCIC frequency (%)						CCIC frequency (%)						CCIC frequency (%)
		Lower	Estimate	Upper				Lower	Estimate	Upper				Lower	Estimate	Upper
	66_CTL	2.85714	3.861	5.2356			CTL	4.09836	5.46448	7.24638			LS_CTL	3.03951	4.09836	5.55556
	66_IHH	1.56986	2.18341	3.0303			IHH	2.11864	2.90698	3.98406			LS_IHH	1.55763	2.1692	3.01205
f
	CTL					Vismodegib
	Rep 1	Rep 2	Rep 3	Rep 4	Rep 5	Rep 1	Rep 2	Rep 3	Rep 4	Rep 5
0	101.033	99.7333	98.35	92.03	101.9	103.867	94.75	95.11	104.557	100
3	35.5333	52.2667	46.3367	27.665	41.3	67.6	72.5333	76.8333	77.84	95.195
g
		IHH shRNA 1			IHH shRNA 2			CTL
		Rep 1	Rep 2	Rep 3	Rep 1	Rep 2	Rep 3	Rep 1	Rep 2	Rep 3
	0	95.5333	97.8667	113.833	110.067	87.9333	102.6	109.233	95.9333	103.1
	3	70.625	89.4	56.4	66.1	93.875	61.6667	34.675	30.25	36.925
h
	Dose	Wells tested	Response	Group					Dose	Wells tested	Response	Group				Dose	Wells tested	Response	Group				Confidence intervals for
Rep 1	1000	24	24	Luc_DMSO				Rep 2	1000	24	24	Luc_DMSO			Average	1000	24	24	Luc_DMSO				1/(stem cell frequency)						Calculation of Percentage CC-Ics
	100	24	24	Luc_DMSO					100	24	24	Luc_DMSO				100	24	24	Luc_DMSO				Group	Lower	Estimate	Upper			Group	Lower	Estimate	Upper
	10	96	38	Luc_DMSO					10	96	19	Luc_DMSO				10	96	28.5	Luc_DMSO				IHH_sh_DMSO	46.4	33.8	24.7			IHH_sh_DMSO	2.15517	2.95858	4.04858
	1	96	4	Luc_DMSO					1	96	1	Luc_DMSO				1	96	2.5	Luc_DMSO				IHH_sh_UNC	56	40.6	29.4			IHH_sh_UNC	1.78571	2.46305	3.40136
	1000	24	24	Luc_UNC					1000	24	24	Luc_UNC				1000	24	24	Luc_UNC				Luc_DMSO	35.8	26.4	19.5			Luc_DMSO	2.7933	3.78788	5.12821
	100	24	21	Luc_UNC					100	24	21	Luc_UNC				100	24	21	Luc_UNC				Luc_UNC	86.2	60.8	42.9			Luc_UNC	1.16009	1.64474	2.331
	10	96	22	Luc_UNC					10	96	2	Luc_UNC				10	96	12	Luc_UNC
	1	96	1	Luc_UNC					1	96	0	Luc_UNC				1	96	0.5	Luc_UNC				Overall test for differences in stem cell frequencies between any of the groups
	1000	24	24	IHH_sh_DMSO					1000	24	24	IHH_sh_DMSO				1000	24	24	IHH_sh_DMSO				Chisq	DF	P.value
	100	24	24	IHH_sh_DMSO					100	24	24	IHH_sh_DMSO				100	24	24	IHH_sh_DMSO				13	3	0.00469
	10	96	29	IHH_sh_DMSO					10	96	12	IHH_sh_DMSO				10	96	20.5	IHH_sh_DMSO
	1	96	5	IHH_sh_DMSO					1	96	0	IHH_sh_DMSO				1	96	2.5	IHH_sh_DMSO				Pairwise tests for differences in stem cell frequencies
	1000	24	24	IHH_sh_UNC					1000	24	24	IHH_sh_UNC				1000	24	24	IHH_sh_UNC				Group 1	Group 2	Chisq	DF	Pr(>Chisq)
	100	24	24	IHH_sh_UNC					100	24	21	IHH_sh_UNC				100	24	22.5	IHH_sh_UNC				Luc_DMSO	Luc_UNC	12.2	1	0.000478
	10	96	23	IHH_sh_UNC					10	96	10	IHH_sh_UNC				10	96	16.5	IHH_sh_UNC				IHH_sh_DMSO	IHH_sh_UNC	0.583	1	0.445
	1	96	6	IHH_sh_UNC					1	96	1	IHH_sh_UNC				1	96	3.5	IHH_sh_UNC
i
Tumour volume in shLuc, shIHH groups - Vehicle vs UNC1999 treatments
	Luc - Vehicle																				Luc - UNC1999																				shIHH - Vehicle
Time	Tumour 1	Tumour 2	Tumour 3	Tumour 4	Tumour 5	Tumour 6	Tumour 7	Tumour 8	Tumour 9	Tumour 10	Tumour 11	Tumour 12	Tumour 13	Tumour 14	Tumour 15	Tumour 16	Tumour 17	Tumour 18	Tumour 19	Tumour 20	Tumour 1	Tumour 2	Tumour 3	Tumour 4	Tumour 5	Tumour 6	Tumour 7	Tumour 8	Tumour 9	Tumour 10	Tumour 11	Tumour 12	Tumour 13	Tumour 14	Tumour 15	Tumour 16	Tumour 17	Tumour 18	Tumour 19	Tumour 20	Tumour 1	Tumour 2	Tumour 3	Tumour 4	Tumour 5	Tumour 6	Tumour 7	Tumour 8	Tumour 9
0	103.968	111.6	126.852	94.221	86.2125	90.396	62.5	99.825	122.4	92.5965	79.3305	81.12	114.376	83.232	83.106	96.9105	94.77	85.176	93.775	87.079	71.25	78.03	92.2625	85.6745	95.506	91.854	81.12	98.784	80.0565	84.564	85	72.03	91.936	135.168	93.288	100.352	145.762	113.4	112.694	97.468	75	87.48	94.08	114.376	74.36	94.08	85.176	139.264	113.4
3	143.65	120.93	129.6	93.78	111.6	89.89	75	124.65	81.46	104.43	108	111.6	133.96	122.79	111.6	111.39	112.69	118.35	120.09	134.54	67.5	100.92	66.25	90.75	80	109.8	84.27	122.4	80.06	107.22	48	67.5	119.07	109.33	75.43	115.2	113.13	94.08	90.75	111.6	76.73	86.53	120.6	115.35	104.28	132.1	134.54	132.62	70.27
5	171.5	154.87	161.84	96.91	107.65	98.31	93.78	130.7	102.6	90.94	90.75	100.92	99.09	115.2	132.96	80	94.77	113.4	82.47	89.24	75	80.19	0	81.65	69.83	70	90.75	111.6	68.75	86.21	80	66.82	75.71	77.25	59.64	126.51	93.31	106.17	71.66	87.81	80	97.47	78.42	100.72	92.51	134.54	139.26	163.85	68.75
7	178.85	141.54	173.95	95.29	91.29	81.25	97.69	169.02	113.72	117	132.96	157.12	160.55	138.38	194.08	117	89.23	90.75	140.31	108	59.17	57.6	0	83.19	64.54	90.94	62.5	90.75	55.47	71.53	80	64.51	86.21	62.21	49.39	111.39	87.08	89.89	56.07	75.84	81.25	92.34	118.35	129.6	97.47	173.95	183.75	243.36	96.8
10	205.35	143.36	171.09	141.31	145.41	76.25	99.83	127.01	116.96	132.62	126	121.09	228.15	87.5	166.64	75.71	113.72	132.62	103.49	94.22	61.76	58.75	0	66.25	50.85	80.19	40	100.92	91.04	62.21	40	63.36	65	53.66	48.51	107.91	75	84.7	59.9	58.75	95.51	135.76	139.26	120.09	103.97	127.8	207.36	232.73	126
12	134.95	137.22	216.56	154.64	137.31	109.8	91.94	157.12	151.55	120.09	152.46	166.64	245.48	132.28	202.5	74.36	103.93	103.97	135.82	108	59.68	37.82	18	66.25	51.77	57.43	72.5	113.13	82.5	40	36	75	36	73.75	56.39	82.87	76.83	80.19	57.43	75.71	151.55	109.55	159.53	147.88	95.85	172.83	246.4	239.81	95.65
14	126	210.94	296.23	210.83	152.46	100.92	144.15	138.38	154.21	98.78	104.28	166.46	232.73	158.44	184.96	65	101.4	126	183.3	94.08	63.5	52.9	40	65	39.71	62.78	68.75	83.82	89.23	66.25	56.7	52.92	62.5	71.66	65.81	71.25	62.5	71.66	61.23	57.6	98.31	109.55	113.4	109.33	90.75	176.42	364.5	302.38	100.92
17	208.09	272.28	479.23	325.13	213.56	150.28	231.81	231.23	179.56	151.55	166.09	272.28	566.16	139.24	334.12	84.27	165.35	219.04	259.92	109.65	108.75	36.14	71.25	55.02	48	104.36	175.07	166.89	148.84	51.64	74.88	111.6	40.34	108.84	91.25	97.47	93.29	93.31	56.07	84.7	143.65	148.96	227.81	157.7	187.27	231.89	444.36	430.61	141.54
[truncated: 31 more columns]

## Sheet: Figure 6
a
		DMSO						UNC1999
	5FU (uM)	Rep 1	Rep 2	Rep 3	Rep 4		5FU (uM)	Rep 1	Rep 2	Rep 3	Rep 4
	0	115.573	100	97.0425	105.933		0	103.764	106.38	100	100
	0.04	115.3	88.9997	75.99	98.3133		0.04	80.5033	87.5633	63.5167	96.8467
	0.2048	89.8195	95.2557	94.7275	107.688		0.2048	89.7011	54.1333	64.2262	76.3575
	0.512	75.4674	58.891	90.1625	120.05		0.512	53.8594	19.0725	60.7675	68.93
	1.28	48.5262	41.9976	64.38	83.7275		1.28	50.53	27.3667	15.4975	59.4125
	3.2	35.1191	31.7335	52.79	32.14		3.2	19.9504	11.29	39.53	30.36
	8	19.0478	28.4534	43.6	39.01		8	17.6206	13	3.69	31.0275
	20	15.0391	32.5765	25.1975	19.4275		20	12.1824	5.285	27.29	13.1
	50	11.3097	30.888	28.115	18.3425		50	9.97044	6.315	28.3575	13.21
	100	13.45	29.13	29.61	33.92		100	16.435	14.93	20.46	20.95
c
	Vehicle														UNC1999														5-FU														Combo
Days:	0	2	4	6	8	10	12	14	16	18	20	22			0	2	4	6	8	10	12	14	16	18	20	22			0	2	4	6	8	10	12	14	16	18	20	22			0	2	4	6	8	10	12
Tumour 1	101.92	135.168	145.926	176.157	317.52	556.973	900	898.098	1087.51	1550.72	1972.29	2125.57		Tumour 1	118.354	132.962	153.6	157.696	352.352	550	849.66	828.478	968.256	1169.35	1764.98	1682		Tumour 1	64.061	81.12	87.725	87.725	87.725	87.725	87.725	75	75	75	75	75		Tumour 1	94.221	109.33	128.774	145.763	134.946	175.712	237.276
Tumour 2	111.012	142.228	158.438	188.65	243.089	274.604	590	494.816	665.856	775.284	789.981	1107.07		Tumour 2	78.652	118.354	97.556	102.69	135.816	111.012	178.024	213.75	257.911	367.096	513.814	484		Tumour 2	56	56	90	111.925	131.584	261.562	304.2	672.768	847.226	973.944	1266.23	1562.5		Tumour 2	88.434	107.892	102.85	112.091	153.6	220.32	262.122
Tumour 3	117.211	148.104	158.994	168.776	226.845	222.95	1076.11	329.6	357.637	473.85	516.304	716.108		Tumour 3	65	67.5	72.5	71.25	105.875	113.438	174.08	179.562	288.99	380.894	467.046	509.012		Tumour 3	123.008	160.55	196.52	209.202	236.25	322.752	409.05	615.322	629.442	564.062	804.825	891.075		Tumour 3	75	99.825	83.1875	86.2125	65.664	84.27	78.03
Tumour 4	78.03	164.775	175.071	206.681	288.684	388.29	437.4	585.216	564.54	1212.42	1230.39	1635.92		Tumour 4	83.1875	92.5965	126.852	134.019	158.438	188.65	257.372	346.788	576	673.672	877.23	1151.01		Tumour 4	40	40	40	40	40	40	83.1875	183.75	208.088	288	387.2	384.75		Tumour 4	98.3125	105.056	105.875	126	143.36	173.4	165.888
Tumour 5	87.725	209.202	323.783	351.31	491.863	698.389	246.42	1752.32	1995.55	3217.15	3519.75	3900.8		Tumour 5	83.232	88.434	138.6	144	192.821	220.32	344.45	316.028	249.444	307.2	475.695	473.984		Tumour 5	98.784	130.696	225	189.584	294.576	645.048	746.304	1137.82	1428.77	1814.4	2393.6	2977.94		Tumour 5	71.424	72.897	62.775	69.12	112.896	112.36	197.582
Tumour 6	89.888	131.196	188.06	179.562	271.472	349.648	590	806.725	847.728	1470	1662.65	1741.37		Tumour 6	95.2875	116.058	126.711	160.003	304.2	331.578	596.781	771.75	801.43	874.8	1296.88	1576.87		Tumour 6	128.374	144.868	164.775	226.482	321.048	465.408	513.814	800.865	1158.37	1440.6	1826.13	2176		Tumour 6	75.712	95.8455	86.2125	68.75	77.2475	64.512	64.512
Tumour 7	83.1875	138.6	145.119	155.682	291.2	379.456	563.558	843.988	1132.81	1923.75	2246.76	2921.63		Tumour 7	126.15	144.15	158.438	187.272	260.876	387.2	430.612	610	918.984	1174.82	1385.21	1673.61		Tumour 7	82.8655	134.54	173.4	156.775	213.564	222.376	392.09	543.414	587.594	782.775	806.31	1074.59		Tumour 7	96.228	109.76	119.422	132.095	153.6	216.562	292.783
Tumour 8	87.079	90.75	78.03	78.03	81.12	105.875	164.152	197.582	237.141	389.344	493.972	618.246		Tumour 8	133.956	161.172	210.495	272.281	360.096	633.938	871.2	1306.8	1475.91	1225.8	2342.26	3016.56		Tumour 8	117.211	120.932	134.54	141.537	219.375	241.968	462.721	527.962	1276.22	952.2	1422.81	1724.8		Tumour 8	122.4	140.306	163.849	189.216	255.938	284.8	407.932
Tumour 9	100.719	143.36	183.75	234.476	560	713.856	1134.68	1544.49	1806.51	2168.5	2789.74	3135.65		Tumour 9	81.12	87.48	89.232	104.363	141.398	129.96	178.746	241.056	225.4	212.704	268.324	402.688		Tumour 9	87.725	130.538	204.723	220.32	337.561	402.688	461.709	529.984	630	676.875	780	938.522		Tumour 9	82.472	96.8	131.4	140.4	161.863	208.08	348.8
Tumour 10	72.5	72.5	60.75	60.75	83.232	137.677	208.25	332.82	404.6	426.471	590	672.525		Tumour 10	95.2875	109.33	114.376	108.9	180.336	239.704	372.088	457.65	496.375	507.84	595.448	756.25		Tumour 10	124.93	137.216	199.584	231.231	344.389	470.45	677.6	907.924	828.144	1534.83	1753.88	1917.63		Tumour 10	81.25	83.232	105.875	115.34	152.561	183.787	198.198
Tumour 11	122.793	149.987	133.2	153.76	270.738	370.44	517.562	728.28	889.35	1403.22	1497.69	2086.89		Tumour 11	74.36	74.36	81.461	75	75	94.1015	82.5	83.232	94.77	126.15	110.466	127.008		Tumour 11	56.7	60.75	158.438	289.132	409.05	515	689.062	1008	1370.9	1523.52	1613.3	1944.81		Tumour 11	104.43	105.056	140.306	172.062	250.463	310.284	510.291
Tumour 12	60.75	60.75	77.5	78.75	99.825	144.652	251.424	301.18	361.978	529	799.312	1058.22		Tumour 12	78.03	96.8	171.5	178.85	331.632	470.016	567.582	698.389	819.95	1058.22	1463.62	1414.48		Tumour 12	68.75	83.1875	124.93	219.488	310.675	433.2	497.664	729	1116.3	1617	1892.25	2025		Tumour 12	89.232	105.056	92.697	80	112.694	117	142.884
Tumour 13	71.5275	83.1875	83.1875	83.1875	83.1875	120.6	83.1875	109.33	98.3125	102.344	210.938	256		Tumour 13	77.315	88.837	98.696	108.9	174.08	215.472	240.431	412.776	377.6	587.594	622.938	710																Tumour 13	87.5	99.7195	126	130.538	209.202	241.875	272.734
Tumour 14	Tumour did not engraft													Tumour 14	77.5	77.5	95.2875	82.5	99.7195	110.466	257.911	246.402	322.752	404.6	562.185	754.29																Tumour 14	113.715	142.884	116.964	134.54	176.157	191.808	288
														Tumour 15	100.92	109.33	128.774	122.793	255.528	272	362.404	590.646	638.144	760.384	865.15	922.716																Tumour 15	99.144	116.032	171.112	166.698	239.062	313.326	107.387
														Tumour 16	68.75	105.966	111.6	121.086	148.104	194.508	227.254	301.806	456.192	417.15	450.636	612.362																Tumour 16	Tumour did not engraft
														Tumour 17	85.176	85.176	133.12	149.987	225	295.245	530.452	677.6	945.134	786.888	1132.3	1390.21
														Tumour 18	107.387	136.8	155.682	180.774	271.472	415.853	574.34	735.075	788.288	716.625	902.956	1594.69
														Tumour 19	74.36	137.216	147.875	275.2	425.25	540	689.062	732.021	1101.42	1294.34	1693.78	1916.6
														Tumour 20	85.6745	148.84	181.675	166.464	183.75	295.312	492.719	456.896	650	586.625	739.572	919.6
e														Tumour 21	123.008	133.12	97.47	115.2	196.992	215.136	316.028	270	307.242	355.2	416.295	480.298
														Tumour 22	81.12	95.2875	82.472	83.824	120.6	157.115	166.635	213.564	231.04	252.486	360.406	426.471
Tumour weight (mg)
	Vehicle			5-FU			UNC1999			Combo
Tumour 1	3163.9		Tumour 1	1666.7		Tumour 1	2742.2		Tumour 1	614.5
Tumour 2	2180		Tumour 2	1229.8		Tumour 2	752.4		Tumour 2	1062.8
Tumour 3	1291.6		Tumour 3	536.7		Tumour 3	605		Tumour 3	229.2
Tumour 4	931.8		Tumour 4	2972.5		Tumour 4	1238.9		Tumour 4	597.2
Tumour 5	1917.3		Tumour 5	170.5		Tumour 5	619.7		Tumour 5	59.9
Tumour 6	3837.3		Tumour 6	1961.8		Tumour 6	1971.5		Tumour 6	872
Tumour 7	2031.7		Tumour 7	2103.2		Tumour 7	1723.1		Tumour 7	1599
Tumour 8	3240.6		Tumour 8	1312.5		Tumour 8	2920.4		Tumour 8	1100
Tumour 9	823.4		Tumour 9	2327.2		Tumour 9	414.8		Tumour 9	910.5
Tumour 10	2660.5		Tumour 10	2312.2		Tumour 10	1034.2		Tumour 10	1157.1
Tumour 11	3060.8		Tumour 11	2212.5		Tumour 11	147.3		Tumour 11	264
Tumour 12	809		Tumour 12	2328.5		Tumour 12	2440.3		Tumour 12	1259.8
Tumour 13	1025.7					Tumour 13	1242.7		Tumour 13	913.7
Tumour 14	Tumour did not engraft					Tumour 14	1377.3		Tumour 14	617.2
						Tumour 15	1463.9		Tumour 15	1386.7
						Tumour 16	748.4		Tumour 16	95
						Tumour 17	1903.6
						Tumour 18	2144.8
						Tumour 19	2551.4
						Tumour 20	1518.5
						Tumour 21	848.9
						Tumour 22	615.9
f
	Vehicle	5-FU	UNC1999	Combo
Rep 1	78.29	82.87	64.22	72.02
Rep 2	118.5	117.2	49.37	47.73
Rep 3	110.56	103.21	41.97	56.14
Rep 4	134.46	103.84	51.26	39.26
Rep 5	62.55	73.42	54.99	84.61
Rep 6	129.58	89.11	85.43	56.69
Rep 7	116.03	86.47	63.49	20.3
g	Combo in vivo LDA
	# cells injected	# injections	Tumours returned	Group
	10000	8	8	Vehicle			Confidence intervals for
	1000	8	8	Vehicle			1/(stem cell frequency)
	100	12	8	Vehicle			Group	Lower	Estimate	Upper
	10	16	3	Vehicle			5FU	155	81.5	42.9
	10000	8	8	5FU			Combo	713	346.4	168.4
	1000	8	8	5FU			UNC	283	137.5	66.7
	100	12	9	5FU			Vehicle	148	78.3	41.5
	10	16	1	5FU
	10000	8	8	UNC			Overall test for differences in stem cell frequencies between any of the groups
	1000	8	8	UNC			Chisq	DF	P.value
	100	12	7	UNC			13.5	3	0.00372
	10	16	0	UNC
	10000	8	8	Combo
	1000	8	7	Combo
	100	12	4	Combo
	10	16	1	Combo
[truncated: 5 more columns]

## Sheet: Supplementary Figure 1
b	Viability of PDOs, Celltiterglo
	POP66			POP92			POP181			POP164			CSC171C			CSC171L
	Rep 1	Rep 2	Rep 3	Rep 1	Rep 2	Rep 3	Rep 1	Rep 2	Rep 3	Rep 1	Rep 2	Rep 3	Rep 1	Rep 2	Rep 3	Rep 1	Rep 2	Rep 3
0	106.119	100	108.029	98.6651	99.7314	101.35	100	100	104.75	106.766	96.5375	103.3	100.651	100	109.05	100.061	92.0446	100.9
3	103.218	69.7	44.25	35.9	73.03	38.9	53.234	42.5292	44.9	40.9522	36.8709	29.3	83.2	52.71	62.25	69.8361	53.3958	31.05
5	99.3068	40.6	27.64	7.47177	31	14.3	38.5497	35.5852	43.7672	14.2702	18.5364	19.7805	41.9854	2.2254	26.562	8.90298	0.784543	10.7315
e
	Viability, Flow cytometry % viable cell count
POP66
		UNC2400				UNC1999				GSK343				GSK126
		Rep 1	Rep 2	Rep 3	Rep 4	Rep 1	Rep 2	Rep 3	Rep 4	Rep 1	Rep 2	Rep 3	Rep 4	Rep 1	Rep 2	Rep 3	Rep 4
0	0	107.575	115.697	85.65	101.55	106.355	100		103.4	107.575	102.031	96.6	96.45	101.7	96.6	95.1	102.1
3	3	96.5567	85.29	101.7	97.275	58.6167	59.8333	44.9025	59.8	14.91	48.8	59.1	61.35	67.85	77.4	82.95	78.4
5	5	108.063	81.235	100.4	88.125	46.6	44.4	25	24.175	11.56	29.3	35.15	47	50.9	49.65	63	70.3
POP92
		UNC2400				UNC1999				GSK343				GSK126
		Rep 1	Rep 2	Rep 3	Rep 4	Rep 1	Rep 2	Rep 3	Rep 4	Rep 1	Rep 2	Rep 3	Rep 4	Rep 1	Rep 2	Rep 3	Rep 4
0	0	92.64	100	104.5	101.2	100	100.1	99.95	102	100	100.1	100	88.25	100	100	113.3	97.6
3	3	108.287	117.1	112.15	110.3	69.78	40.8725	29.0067	60.55	77.545	68.1375	44.4667	54.175	75.8625	83.0025	92.7775	57.175
5	5	102.9	99.325	80.7	87.05	15.1	54.3	27.374	18.45	44.4	40	33.4667	48	72.8	73.025	63.5	46.375
LS174T		UNC2400				UNC1999				GSK343				GSK126
		Rep 1	Rep 2	Rep 3	Rep 4	Rep 1	Rep 2	Rep 3	Rep 4	Rep 1	Rep 2	Rep 3	Rep 4	Rep 1	Rep 2	Rep 3	Rep 4
0	0	112.221	94.9126	100	101.945	93.4906	98.7261	100	97.6649	93.3597	92.9602	100	101.271	100.929	108.314	100	99.1184
3	3	99.3555	104.021	101.714	98.4635	23.6558	53.7151	45.3752	58.2554	26.8088	64.0311	57.2597	68.347	22.8078	78.5926	53.5207	75.2759
5	5	122.536	101.717	82.5203	83.2558	0.056913	40.2725	17.5163	30.4968	11.4651	50.4085	35.5481	45.7552	13.7103	43.4712	30.3304	43.7364
Uncropped gels Supplementary Figure 1d

## Sheet: Supplementary Figure 2
a	Cell Cycle PI analysis, % total
	G1								G2/M								S
	Rep 1	Rep 2	Rep 3	Rep 4	Rep 5	Rep 6	Rep 7	Rep 8	Rep 1	Rep 2	Rep 3	Rep 4	Rep 5	Rep 6	Rep 7	Rep 8	Rep 1	Rep 2	Rep 3	Rep 4	Rep 5	Rep 6	Rep 7	Rep 8
DMSO	81.43	80.69	77.73	77.6	71.79	71.86	71.46	71.23	11.64	7.38	6.61	7.5	6.86	10.68	15.36	14.85	11.93	15.66	14.89	15.47	16.6	7.53	10.51	16.19
UNC1999	86.44	89.03	88.06	80.84	81.03	77.67	74.72	78.19	4.14	3.8	5.13	5.75	7.28	11.19	13.81	12.03	9.42	7.18	6.81	10.64	7.07	7.77	9.75	9.34
b	EdU/Hoechst cell cycle
	G0/G1					S					G2/M
	Rep 1	Rep 2	Rep 3	Rep 4	Rep 5	Rep 1	Rep 2	Rep 3	Rep 4	Rep 5	Rep 1	Rep 2	Rep 3	Rep 4	Rep 5
DMSO	83.5	82.2	79.9	80.9	84.3	8.68	10	10.6	10.4	8.87	7.37	6.51	9.38	8.62	7.42
UNC1999	80.8	85.6	78.9	82.7	85.1	5.27	5.28	8.82	6.84	6.65	12.6	8.68	11.9	10.2	8.01
c	Apoptosis/Necrosis assessment, % total
	Necrosis				Late apoptosis/Necrosis				Early Apoptosis				Viable cells
	Rep 1	Rep 2	Rep 3	Rep 4	Rep 1	Rep 2	Rep 3	Rep 4	Rep 1	Rep 2	Rep 3	Rep 4	Rep 1	Rep 2	Rep 3	Rep 4
DMSO	6.485	0.723667	12.5	3.56	31.9	5.93	8.13	15.3	9.85	22.9333	4.45	8.43	51.75	70.3667	74.9	72.7
UNC1999	3.91	0.647333	5.92	5.94	36.15	4.56333	18.1	27.7	14.8	30.7	8.25	12.6	45.1	64.1	67.7	53.8
g
POP92 Wnt reporter
GSK343	Rep 1	Rep 2	Rep 3	Rep 4
0	1.02	1.01	0.96	1.02
3	0.665	0.74	0.89	0.78
5	0.47	0.57	0.645	0.61
Gating Strategy : See Supplementary Figure 1
h
POP92 and POP66 Wnt reporter
UNC2400
	POP66				POP92
	Rep 1	Rep 2	Rep 3	Rep 4	Rep 1	Rep 2	Rep 3	Rep 4
0	1.005	0.95	1.01	0.98	0.98	1.025	1	1.04
3	0.94	0.85	0.96	0.955	0.98	1.04	0.975	0.91
5	0.79	0.9	0.805	1	0.93	1.005	0.81	1.035
Gating Strategy : See Supplementary Figure 1

## Sheet: Supplementary Figure 3
a - Mouse body weight loss - POP92
Days	vehicle										UNC1999
0	0	0	0	0	0	0	0	0	0	0	0	0	0	0	0	0	0	0	0	0
1	2	4.2	2.7	3.5	-2.6	-7.6	-8.2	-1.5	-6.1	-8	-1	2.1	0.5	-1.7	-1.6	-5.1	0	-2.9	1.1	-1.2
2	1	1.8	0.5	1.5	-5.3	-9.2	-8.8	-3.5	-2.8	-4.8	0.5	0.5	0.5	-3.4	-1	-3.5	2	-13.1	1.1	-2.9
3	0.5	0.6	0	2.5	-3.7	3.8	4.1	1	1.7	4.3	-0.5	-10.4	0	-2.8	-1	-0.5	-1.5	-14.3	0	-2.3
4	1	-5.5	0.5	3	-2.1	0.5	-0.6	-1	1.7	5.3	-9.3	-15.1	-5.7	-3.4	-1	-0.5	-1.5	-16	-2.3	-8.7
5	2.5	-4.8	2.1	3	-2.6	1.1	1.8	-0.5	3.4	2.1	-5.9	-16.7	-3.1	-2.3	0.5	-9.6	2	-18.3	2.9	-12.7
6	4	-3.6	3.2	4	-4.2	-1.1	-1.2	-1.5	2.2	2.1	-3.9	-15.6	-3.6	-4.5	-7.8	-12.1	-8	-18.3	2.9	-10.4
7	5.5	-2.4	0	3	-6.3	-2.2	-4.1	-2.5	0.6	-1.6	-4.4	-17.2	-4.1	-5.6	-16.1	-12.1	-13.1	-20	-1.7	-9.8
9	4	-3.6	3.2	4	-4.2	-1.1	-1.2	-1.5	2.2	2.1	-3.9	-15.6	-3.6	-4.5	-7.8	-12.1	-8	-18.3	2.9	-10.4
11	3.5	3	-2.1	3	-4.7	4.3	-2.4	1.5	6.1	-1.1	2.4	-1	5.2	-3.4	-0.5	-5.1	-5.5	0	8	-4.6
13	-5.5	-7.3	-8	-5.5	-10.5	3.2	2.9	-0.5	7.3	-1.1	2.4	0	1.5	-3.4	0	-3	-5.5	-3.4	4	0
14	8	4.2	-1.6	1	-3.7	0	-4.7	3.5	6.7	-2.7	-1.5	-2.1	1.5	-2.3	-3.6	-6.6	-10.1	-4.6	2.9	-5.2
15	10.6	4.8	1.6	3.5	-0.5	-0.5	-7.1	0	5	-5.9	-2.4	-2.1	2.1	-10.2	-2.6	-7.6	-10.1	-5.7	1.7	-2.9
16	16.6	12.1	12.2	15.4	12.1	5.9	6.5	4.5	15.6	0.5	-1.5	2.1	4.1	-14.1	-1.6	-10.6	-10.1	-5.7	5.2	0.6
17	15.1	15.8	14.9	13.4	10.5	9.7	7.6	7.6	19.6	6.4	-2.4	2.1	0	-11.9	1.6	-13.6	-13.1	-6.9	1.1	0.6
18	9	4.2	5.9	1.5	0	1.1	0	0.5	12.8	-1.1	-4.9	-4.2	-5.7	-9.6	-4.7	-16.2	-17.1	-13.7	-0.6	-6.4
19	19.1	12.1	17	10.9	9.5	9.7	6.5	15.2	19	5.3	-7.8	-7.8	-3.1	-6.8	-4.7	-19.7	-16.1	-10.9	-1.7	-9.2
20	15.6	7.3	10.6	5	6.8	8.1	8.2	9.1	20.7	5.3	-10.2	-7.8	-2.1	-8.5	-7.3	-23.7	-17.6	-14.3	-8	-12.7
b - Mouse body weight loss - POP66
Days	vehicle										UNC1999
0	0	0	0	0	0	0	0	0	0	0	0	0	0	0	0	0	0	0	0	0	0	0	0	0	0
2	1.5	1	-2.1	-2.4	-0.5	1.2	-0.5	-1.9	-0.5	-2.4	2.9	-9.3	0	-1.5	0	-2.1	-0.5	-3	0	0.5	-3.5	-1	1.9	1	-1
4	-3.4	-3.6	-4.7	-2.9	-1	2.3	-3.3	-4.2	-2.6	-4.7	1.9	-8.3	-1	-1	-0.5	-5.2	-4	-6.5	-6.1	-3.1	-6	-3.7	-1.4	-1	-3.3
6	-4.9	-6.1	-6.8	-5.8	-2	0	-3.7	-5.6	-3.6	-8.5	3.4	-5.2	-2.1	-2	-2	-8.8	-3.5	-4.5	-1.4	1	-5	-9.4	-8.1	-7.7	-9.6
8	-1.5	-3	-4.2	-1	-2	-0.6	-3.7	-1.4	-1	-7.1	1.4	-6.2	-3.1	-2	-7.9	-7.8	-11.9	-2.5	0.5	-1	0	-6.8	-9	-4.1	-8.6
10	-4.9	-4.1	-8.3	-5.8	-3	-5.8	-5.1	-5.1	-4.2	-12.8	-0.5	-7.3	-5.1	-3	-12.8	-9.3	-13.4	-9	-12.2	-4.2	-9.5	-9.9	-10.4	-8.7	-18.2
13	-8.3	-8.1	-11.5	-8.2	-7.1	-6.4	-5.1	-7	-5.2	-17.1	0	-8.3	-4.1	-3.5	-12.8	-13	-17.3	-13	-16.4	-5.7	-10.4	-8.4	-8.1	-5.6	-22
14	-2.5	-6.1	-4.2	-2.9	-1.5	-5.3	-5.6	-4.2	0	-14.2	-6.7	-15.5	-4.1	-4	-12.3	-14	-20.3	-17	-18.8	-14.6	-12.4	-9.9	-13.3	-11.3	-24.4
15	-11.8	-10.7	-9.4	-8.7	-8.1	-8.2	-9.8	-8.8	-2.1	-16.1	-8.2	-11.9	-17.9	-1.5	-10.3	-12.4	-24.3	-12.5	-21.1	-14.1	-11.4	-1.6	-11.4	-12.8	-21.5
16	-10.8	-11.2	-10.4	-10.6	-10.1	-9.9	-8.8	-10.7	-4.7	-16.6	-2.9	-10.4	-16.9	0	-7.4	-9.8	-18.8	-10	-19.2	-10.9	-15.4	-2.6	-11.4	-9.2	-20.1
18	-5.9	-8.6	-8.3	-5.3	-4	-1.8	-6	-3.3	0	-15.2	-6.7	-7.8	-16.9	0	-4.4	-3.1	-18.3	-8.5	-16.4	-9.4	0.5	-1	-4.3	-2.1	-15.8
20	-11.3	-9.1	-11.5	-9.6	-7.6	-7.6	-9.3	-8.4	-2.1	-15.2	-3.8	-8.3	-17.9	-4	-6.4	-3.1	-17.3	-9.5	-16	-9.9	-7	-2.6	-6.2	-2.6	-15.8
22	-10.3	-12.2	-14.6	-11.1	-9.6	-6.4	-10.7	-11.6	-7.3	-15.2	-10.6	-9.8	-17.9	-10.5	-11.8	-3.1	-17.3	-11.5	-16.4	-8.9	-8	-2.6	-11.8	-3.6	-14.8
24	-10.8	-14.7	-12.5	-6.7	-6.1	-1.2	-6	-9.3	-4.7	-10.9	-7.2	-13.5	-13.8	-5	-14.8	-2.1	-14.9		-15.5	-7.8	-15.4	-8.4	-17.5	-3.6	-12.4
25	-9.8	-15.2	-14.6	-8.2	-4.5	1.2	-10.2	-9.8	-4.7	-11.8	-5.8	-17.1	-11.8	-9.5	-12.3	0.5	-14.9		-11.7	-6.3	-17.4	-9.4	-14.2	-7.7	-12
c - Necrosis Quantification - surface measurement of H&E in mm2
	Vehicle								UNC1999
	Area (mm2)								Area (mm2)
	Total	Necrotic	% Necrosis						Total	Necrotic	% Necrosis
Rep 1	12.2579	1.39529	0.113829					Rep 1	28.4241	9.70315	0.341371
Rep 2	20.2486	2.38753	0.117911					Rep 2	13.2318	0.300578	0.0227163
Rep 3	10.205	0.598386	0.0586367					Rep 3	15.7971	0.813545	0.0515
Rep 4	17.4171	0.84191	0.0483382					Rep 4	42.0806	3.95497	0.094
Rep 5	30.1478	1.9797	0.0656666					Rep 5	49.6671	6.45789	0.13
Rep 6	13.1689	0.170099	0.0129167					Rep 6	17.3754	2.79965	0.1611
Rep 7	20.8892	1.13767	0.0544622					Rep 7	10.7558	0.579652	0.0539
Rep 8	15.1397	5.50185	0.363405					Rep 8	26.3526	0.676273	0.0257
Rep 9	27.8761	1.18238	0.0424					Rep 9	28.7132	9.22147	0.321158
Rep 10	33.1385	0.901004	0.0272					Rep 10	27.81	8.1241	0.292129
Rep 11	19.1847	1.59599	0.0832					Rep 11	24.9733	2.56652	0.102771
Rep 12	28.586	1.46381	0.0512					Rep 12	21.4257	9.68253	0.451912
Rep 13	31.1863	1.80225	0.0577					Rep 13	28.7846	6.43127	0.223427
Rep 14	24.2069	1.93332	0.079					Rep 14	22.7966	4.9245	0.216
d	Quantification of Ki67, positive nuclei count over total nuclei
Rep 1 CTL							Rep 2 CTL							Rep 3 CTL							Rep 4 CTL
	Positive	Negative	Total	%	Avg			Positive	Negative	Total	%	Avg			Positive	Negative	Total	%	Avg			Positive	Negative	Total	%	Avg
Field 1	470	163	633	74.2496	84.9809		Field 1	639	129	768	83.2031	84.2126		Field 1	432	169	601	71.8802	85.7347		Field 1	738	20	758	97.3615	90.1398
Field 2	540	108	648	83.3333			Field 2	564	130	694	81.268			Field 2	855	90	945	90.4762			Field 2	728	117	845	86.1538
Field 3	718	211	929	77.2874			Field 3	458	145	603	75.9536			Field 3	666	81	747	89.1566			Field 3	736	75	811	90.7522
Field 4	635	149	784	80.9949			Field 4	718	50	768	93.4896			Field 4	740	64	804	92.0398			Field 4	698	122	820	85.122
Field 5	659	53	712	92.5562			Field 5	630	168	798	78.9474			Field 5	635	111	746	85.1206			Field 5	746	71	817	91.3097
Field 6	607	62	669	90.7324			Field 6	670	55	725	92.4138
Rep 1 EZH2							Rep 2 EZH2							Rep 3 EZH2							Rep 4 EZH2
	Positive	Negative	Total	%	Avg			Positive	Negative	Total	%	Avg			Positive	Negative	Total	%	Avg			Positive	Negative	Total	%	Avg
Field 1	586	116	702	83.4758	74.8799		Field 1	559	334	893	62.598	69.1671		Field 1	670	142	812	82.5123	74.5718		Field 1	646	162	808	79.9505	71.2146
Field 2	487	246	733	66.4393			Field 2	741	333	1074	68.9944			Field 2	443	215	658	67.3252			Field 2	784	165	949	82.6133
Field 3	455	187	642	70.8723			Field 3	551	243	794	69.3955			Field 3	661	207	868	76.1521			Field 3	765	178	943	81.1241
Field 4	417	180	597	69.8492			Field 4	512	322	834	61.3909			Field 4	624	288	912	68.4211			Field 4	540	422	962	56.1331
Field 5	650	126	776	83.7629			Field 5	676	134	810	83.4568			Field 5	721	132	853	84.5252			Field 5	480	333	813	59.0406
														Field 6	487	224	711	68.4951			Field 6	700	323	1023	68.4262

## Sheet: Supplementary Figure 4
g
	ECT2					Hey1					IHH
	Rep 1	Rep 2	Rep 3	Rep 4	Rep 5	Rep 1	Rep 2	Rep 3	Rep 4	Rep 5	Rep 1	Rep 2	Rep 3	Rep 4	Rep 5
DMSO	1.01036	1.00217	1	1.009	1.002	1.00318	1.04	0.95	1.74	1.36	1.00022	1	1	1	1.0225
UNC1999	0.200848	0.448	0.55	0.65	0.469	5.10478	3.30333	2.97733	3.23	3.74	3.485	6.35	3.13333	2.58333	3.92
UNC2400	1.088	1.14516	1.56453	0.437008	1.271	1.12512	1.34333	0.65	1.685	1.12	1.04257	0.9675	1.17667	1.13	0.847
h
	K27me3 ChIP-qPCR	Rep 1	Rep 2	Rep 3
	DMSO	6.1525	8.3225	9.3925
	UNC1999	0.01	0.005	0.01
	IgG	0.01	0.02	0
i
	K4me3 ChIP-qPCR	Rep 1	Rep 2	Rep 3
	DMSO	2.58	2.3075	2.8
	UNC1999	2.255	2.61333	2.59
	IgG	0.065	0	0.01

## Sheet: Supplementary Figure 5
A - ChIP-PCR		Rep 1	Rep 2	Rep 3	Rep 1	Rep 2	Rep 3	Rep 1	Rep 2	Rep 3
	POP66	IHH			Myt1			Actin
	K27me3	3.1175	3.2575	4.72	2.93	2.815	5.545	0.03	0.02	0.1
	IgG	0.01	0.02	0.25	0.01	0.01	0.25	0	0	0
	POP92	IHH			Myt1			Actin
	K27me3	4.47	6.1525	9.9975	8.5	8.87	6.22	0	0	0
	IgG	0.01	0.02	0	0.01	0.01	0.25	0	0	0
	LS174T	IHH			Myt1			Actin
	K27me3	7.77333	6.50667	2.725	3.04	5.88	5.33	0.41	0.16	0
	IgG	0.01	0.02	0.24	0.01	0.01	0.25	0	0	0
b
qPCR for DHH and SHH
	DHH					SHH
	Rep 1	Rep 2	Rep 3	Rep 4	Rep 5	Rep 1	Rep 2	Rep 3	Rep 4	Rep 5
DMSO	1.20333	1.1825	1.06	1.015	1	1.03	1.0775	1.015	1.015	1.02
UNC1999	0.775	1.13	1.4	0.446667	0.955	0.265	1.5725	1.58	1.1825	1.0275
d
CDX2 IHC score
	Vehicle	UNC1999
Rep 1	2.79	4.4
Rep 2	0.6	4.7
Rep 3	0.8	2.95
Rep 4	2.4	3.79
e
Wnt reporter with recombinant IHH
	DMSO	IHHrec	UNC1999
Rep 1	1	0.69	0.74
Rep 2	1.09	0.83	0.65
Rep 3	0.91	0.86	0.5
Rep 4	1.13	0.54	0.47
g
RT-qPCR for Wnt target genes
	Axin2				CD44				EPHB2
	Rep 1	Rep 2	Rep 3	Rep 4	Rep 1	Rep 2	Rep 3	Rep 4	Rep 1	Rep 2	Rep 3	Rep 4
DMSO	1.02256	1.01	1	1.04	1.01	1.01	1.1	1	1.00137	1	1.00061	1.00458
UNC2400	0.973524	0.82	1.20582	1.18	0.84	1.06552	0.71	1.52	0.87	0.67	1.73	1.0195
UNC1999	0.668435	0.33	0.27	0.1	0.609007	0.35	0.619285	0.57	0.48	0.18	0.314992	0.852547
IHHrec	0.131673	0.5	0.56	0.27	0.513902	0.46	0.4836	0.65	0.49	0.12	0.362197	0.660426

[truncated: 2 more sheets: Supplementary Figure 6, Supplementary Figure 7]
